# Supplementary material for: Efficient Generation of Human Embryonic Stem Cell-Derived Corneal Endothelial Cells by Directed Differentiation
Source: PLoS One. 2015 Dec 21;10(12):e0145266. doi: 10.1371/journal.pone.0145266 (PMC4686926; doi:10.1371/journal.pone.0145266)
Supplement: S1 Table — List of all probes that differed significantly between hESC-CECs and HCECs by microarray analysis (unpaired T test, p <0.05; asymptotic p-value computation, Benjamini-Hochberg multiple testing correction). (XLS) [file pone.0145266.s002.xls]

## Sheet: Expression profiles-filtered FC
List of Differentially Expressed Genes between hESC-CECs and HCECs
#Entitylist : Filtered on Expression (20.0 - 99.0)th Percentile in the Normalized Data
#Experiment: Automated Flow-RMA Summarization
#corrected p-value cut-off:0.05
#Selected Test : T Test unpaired
#p-value computation: Asymptotic
#Multiple Testing Correction: Benjamini-Hochberg
# hESC-CEC vs HCEC
# Technology : Affymetrix.ExonExprChip.HuGene-1_0-st-v1_na32_hg19_2011-09-30
Transcripts Cluster Id	Gene Symbol	Gene Description	Fold Change	p-value (Corrected)
7934979	ANKRD1	ankyrin repeat domain 1 (cardiac muscle)	16.4728	0.0260636
8146967	CRISPLD1	cysteine-rich secretory protein LCCL domain containing 1	12.6789	0.0180857
8177222	CD24	CD24 molecule	11.046	0.026183
7980891	TC2N	tandem C2 domains, nuclear	10.4731	0.0135373
8015349	KRT19	keratin 19	10.0284	0.0122071
8088979	VGLL3	vestigial like 3 (Drosophila)	9.95972	0.0100905
7960744	C1R	complement component 1, r subcomponent	-9.89121	0.0142176
8106418	CRHBP	corticotropin releasing hormone binding protein	9.84741	0.0365417
8055222	POTEE	POTE ankyrin domain family, member E	9.79454	0.0035682
8138799	TRIL	TLR4 interactor with leucine-rich repeats	9.68233	0.00581646
7993756	ACSM3|ERI2	acyl-CoA synthetase medium-chain family member 3 | ERI1 exoribonuclease family member 2	9.54135	0.00585103
8113512	EPB41L4A	erythrocyte membrane protein band 4.1 like 4A	9.41859	0.0156577
8136248	MEST	mesoderm specific transcript homolog (mouse)	9.41374	0.0219825
8152314	RSPO2	R-spondin 2 homolog (Xenopus laevis)	9.41235	0.0157829
7954208	PIK3C2G	phosphoinositide-3-kinase, class 2, gamma polypeptide	9.32383	0.00766247
8162283	ROR2	receptor tyrosine kinase-like orphan receptor 2	9.32375	0.00614076
8176400	PCDH11Y|PCDH11X	protocadherin 11 Y-linked | protocadherin 11 X-linked	9.3044	0.00776745
7953200	CCND2	cyclin D2	9.21932	0.0245654
8004691	TMEM88	transmembrane protein 88	9.17436	0.00933068
7961102	CLEC1B	C-type lectin domain family 1, member B	8.81892	0.027532
8168657	PCDH11X|PCDH11Y	protocadherin 11 X-linked | protocadherin 11 Y-linked	8.74954	0.00830899
8048350	PLCD4	phospholipase C, delta 4	-8.60024	0.0142754
8095907	FRAS1	Fraser syndrome 1	8.51531	0.00326802
8157524	TLR4	toll-like receptor 4	-8.50001	0.0114958
8147132	CA2	carbonic anhydrase II	-8.30509	0.0217913
8101762	SNCA	synuclein, alpha (non A4 component of amyloid precursor)	-8.21638	0.0239466
8089145	ABI3BP	ABI family, member 3 (NESH) binding protein	-8.13473	0.0192319
8127370	KHDRBS2	KH domain containing, RNA binding, signal transduction associated 2	8.09612	0.00841932
8121916	RSPO3	R-spondin 3 homolog (Xenopus laevis)	8.06907	0.0239466
8002303	NQO1	NAD(P)H dehydrogenase, quinone 1	-8.05846	0.00791013
7908793	ELF3	E74-like factor 3 (ets domain transcription factor, epithelial-specific )	8.01961	0.0126505
8160521	MOBKL2B	MOB1, Mps One Binder kinase activator-like 2B (yeast)	8.01796	0.00519993
8015133	KRT23	keratin 23 (histone deacetylase inducible)	8.01621	0.00712126
7999909	GPRC5B	G protein-coupled receptor, family C, group 5, member B	7.97947	0.0116579
7916654	KANK4	KN motif and ankyrin repeat domains 4	7.93898	0.00784384
7935180	PDLIM1	PDZ and LIM domain 1	7.88273	0.00738601
8001784	CDH8	cadherin 8, type 2	7.83979	0.0035682
7977456	POTEG|POTEM|POTEH	POTE ankyrin domain family, member G | POTE ankyrin domain family, member M | POTE ankyrin domain family, member H	7.80813	0.00326802
8149250	SGK223	homolog of rat pragma of Rnd2	7.80718	0.0035682
7988767	CYP19A1	cytochrome P450, family 19, subfamily A, polypeptide 1	7.77137	0.0433294
7945204	ST14	suppression of tumorigenicity 14 (colon carcinoma)	7.67598	0.00737171
8048026	CPS1	carbamoyl-phosphate synthase 1, mitochondrial	7.60219	0.0124114
8028311	SPINT2	serine peptidase inhibitor, Kunitz type, 2	7.56899	0.00586086
7898916	GRHL3	grainyhead-like 3 (Drosophila)	7.49819	0.0182398
7969613	GPC6	glypican 6	7.47521	0.0392548
7994609	QPRT	quinolinate phosphoribosyltransferase	7.4414	0.0261693
8166747	SYTL5	synaptotagmin-like 5	7.36163	0.0320095
8124498	ZNF204P	zinc finger protein 204, pseudogene	7.34931	0.0116168
8179238	MICA	MHC class I polypeptide-related sequence A	-7.34514	0.0132534
8048976			-7.28253	0.00761703
7899627	TINAGL1	tubulointerstitial nephritis antigen-like 1	7.17049	0.00791013
7999754	XYLT1	xylosyltransferase I	-7.1652	0.0143238
8109326	C5orf62	chromosome 5 open reading frame 62	-7.1557	0.0106015
8055952	NR4A2	nuclear receptor subfamily 4, group A, member 2	-7.15271	0.00606922
8138689	SKAP2	src kinase associated phosphoprotein 2	7.14627	0.0122787
8091402	TM4SF18	transmembrane 4 L six family member 18	-7.11058	0.0182172
8097773	MAB21L2	mab-21-like 2 (C. elegans)	7.0866	0.00966591
8105899	MARVELD2	MARVEL domain containing 2	7.06589	0.00244203
8063536	TFAP2C	transcription factor AP-2 gamma (activating enhancer binding protein 2 gamma)	7.05814	0.0114328
8177498	MARVELD2	MARVEL domain containing 2	7.04946	0.00244203
8067185	BMP7	bone morphogenetic protein 7	7.01918	0.0358035
8063437	TSHZ2	teashirt zinc finger homeobox 2	6.99783	0.0247247
7930714	ATRNL1	attractin-like 1	6.99394	0.00972479
8002218	ESRP2	epithelial splicing regulatory protein 2	6.98003	0.00412178
8105013	EGFLAM	EGF-like, fibronectin type III and laminin G domains	6.94976	0.0268721
8014248	SLFN13	schlafen family member 13	6.92022	0.0114328
7921099	CRABP2	cellular retinoic acid binding protein 2	6.91299	0.0146169
7929047	IFIT2	interferon-induced protein with tetratricopeptide repeats 2	-6.85178	0.00815646
7973135	SLC39A2	solute carrier family 39 (zinc transporter), member 2	6.85108	0.0131402
7990138	GRAMD2	GRAM domain containing 2	6.84946	0.00792748
8099967	RBM47	RNA binding motif protein 47	6.84674	0.00933949
7963567	KRT8	keratin 8	6.73033	0.00706367
7965335	DUSP6	dual specificity phosphatase 6	-6.73012	0.0115584
7983360	B2M	beta-2-microglobulin	-6.72799	0.0100972
7998381	LMF1	lipase maturation factor 1	-6.7073	0.00360186
8142524	TSPAN12	tetraspanin 12	6.69065	0.007484
7996081	GPR56	G protein-coupled receptor 56	6.65789	0.00609523
7907893	MR1	major histocompatibility complex, class I-related	-6.62609	0.00994857
8019964	ARHGAP28	Rho GTPase activating protein 28	6.6106	0.018531
7907657	RALGPS2	Ral GEF with PH domain and SH3 binding motif 2	6.57438	0.00612331
8120833	SH3BGRL2	SH3 domain binding glutamic acid-rich protein like 2	6.53438	0.00706367
8170119	FHL1	four and a half LIM domains 1	-6.51387	0.024016
8097973	GUCY1B3	guanylate cyclase 1, soluble, beta 3	6.50564	0.0178215
8046824	FSIP2	fibrous sheath interacting protein 2	6.49531	0.010482
8098204	CPE	carboxypeptidase E	6.49479	0.0351624
7923332	TNNT2	troponin T type 2 (cardiac)	6.45655	0.00797374
8096130	CDS1	CDP-diacylglycerol synthase (phosphatidate cytidylyltransferase) 1	6.45309	0.00426601
8103853	MGC45800	hypothetical LOC90768	6.4462	0.0138088
8118100	MICA	MHC class I polypeptide-related sequence A	-6.42128	0.0138078
8154245	PDCD1LG2	programmed cell death 1 ligand 2	-6.40196	0.0206172
8004510	CD68		-6.40059	0.0114377
8022118	EPB41L3	erythrocyte membrane protein band 4.1-like 3	6.39863	0.0239466
7902592	ARID3B	AT rich interactive domain 3B (BRIGHT-like)	6.39785	0.0035682
7983256	CKMT1A|CKMT1B	creatine kinase, mitochondrial 1A | creatine kinase, mitochondrial 1B	6.37029	0.0128218
7983239	CKMT1A|CKMT1B	creatine kinase, mitochondrial 1A | creatine kinase, mitochondrial 1B	6.36085	0.0129352
8056102	CD302|LY75	CD302 molecule | lymphocyte antigen 75	-6.3588	0.0195584
7939559	TSPAN18	tetraspanin 18	6.35824	0.0219825
8074606	USP18|USP41	ubiquitin specific peptidase 18 | ubiquitin specific peptidase 41	-6.355	0.00776745
7956120	ERBB3	v-erb-b2 erythroblastic leukemia viral oncogene homolog 3 (avian)	6.34626	0.00792748
8023043	PSTPIP2	proline-serine-threonine phosphatase interacting protein 2	6.28689	0.0156316
8138708	HOXA1	homeobox A1	6.24983	0.00769808
7937772	IGF2|INS-IGF2	insulin-like growth factor 2 (somatomedin A) | INS-IGF2 readthrough transcript	6.23109	0.007484
7897044	PRKCZ	protein kinase C, zeta	6.20529	0.00797374
8122176	TCF21	transcription factor 21	6.19382	0.0214556
8115691	SLIT3	slit homolog 3 (Drosophila)	6.16756	0.00391978
8150138	TEX15	testis expressed 15	-6.16232	0.0295918
7951545	EXPH5	exophilin 5	6.13944	0.0100222
7906061	SYT11	synaptotagmin XI	-6.13416	0.00613347
7950391	PGM2L1	phosphoglucomutase 2-like 1	-6.10444	0.0125579
8111993	FGF10	fibroblast growth factor 10	-6.08981	0.0206172
8024623	NFIC	nuclear factor I/C (CCAAT-binding transcription factor)	-6.08913	0.00640879
8094759	NSUN7	NOP2/Sun domain family, member 7	6.07635	0.00650576
8040419	MYCN	v-myc myelocytomatosis viral related oncogene, neuroblastoma derived (avian)	6.06255	0.007484
8068697	MX2	myxovirus (influenza virus) resistance 2 (mouse)	-6.04579	0.00741557
7905406	CGN	cingulin	6.03386	0.0117782
8152369	KCNV1	potassium channel, subfamily V, member 1	6.02242	0.0103142
8051583	CYP1B1	cytochrome P450, family 1, subfamily B, polypeptide 1	-5.97903	0.0403194
7900365	MFSD2A	major facilitator superfamily domain containing 2A	-5.96458	0.007484
8101675	ABCG2	ATP-binding cassette, sub-family G (WHITE), member 2	5.96049	0.0137251
8171472	TMEM27	transmembrane protein 27	5.95498	0.00766247
8120932	PRSS35	protease, serine, 35	5.93869	0.0221085
8169115	NRK	Nik related kinase	5.92893	0.0272163
8169949	MST4		5.89974	0.00484905
7951565	ARHGAP20	Rho GTPase activating protein 20	-5.89069	0.0142176
7903214	LPPR4	lipid phosphate phosphatase-related protein type 4	5.89065	0.0454687
8010967	NXN	nucleoredoxin	5.87658	0.010221
7921713	F11R|TSTD1	F11 receptor | thiosulfate sulfurtransferase (rhodanese)-like domain containing 1	5.86169	0.00426601
8054479	MALL	mal, T-cell differentiation protein-like	-5.85779	0.0208376
7940530	C11orf9	chromosome 11 open reading frame 9	5.81706	0.007484
8019988	PTPRM	protein tyrosine phosphatase, receptor type, M	-5.81399	0.00326802
7902957	EPHX4	epoxide hydrolase 4	-5.80492	0.00849384
7916282	LRP8	low density lipoprotein receptor-related protein 8, apolipoprotein e receptor	-5.79637	0.0295918
8083360	MED12L	mediator complex subunit 12-like	5.78877	0.0157831
8052072	FSHR	follicle stimulating hormone receptor	5.78118	0.014533
7934906	ACTA2	actin, alpha 2, smooth muscle, aorta	5.77679	0.033937
8111569	RANBP3L	RAN binding protein 3-like	-5.74776	0.0146897
8035465	ISYNA1	inositol-3-phosphate synthase 1	5.73684	0.0035682
8035980	RHPN2	rhophilin, Rho GTPase binding protein 2	5.72109	0.0160917
8109612	ADRA1B	adrenergic, alpha-1B-, receptor	5.7099	0.010482
7939642	CREB3L1	cAMP responsive element binding protein 3-like 1	5.70441	0.0166574
7927631	DKK1	dickkopf homolog 1 (Xenopus laevis)	-5.69866	0.0133574
8007446	IFI35	interferon-induced protein 35	-5.69032	0.00519993
7928944	PAPSS2	3'-phosphoadenosine 5'-phosphosulfate synthase 2	-5.68311	0.015388
8122634	SAMD5	sterile alpha motif domain containing 5	-5.66751	0.0214519
7984019	TLN2	talin 2	5.66199	0.00776745
8129728	AHI1	Abelson helper integration site 1	-5.65262	0.0061628
7979133	NID2	nidogen 2 (osteonidogen)	5.6514	0.0392566
8016438	HOXB2	homeobox B2	5.64951	0.0403466
8056323	FIGN	fidgetin	5.63987	0.00463989
8063444	TSHZ2	teashirt zinc finger homeobox 2	5.63597	0.0223558
8041508	QPCT	glutaminyl-peptide cyclotransferase	-5.63443	0.0213234
8170420	MAMLD1	mastermind-like domain containing 1	-5.61878	0.00626782
8058450	GPR1	G protein-coupled receptor 1	-5.61269	0.0111667
7924058	IRF6	interferon regulatory factor 6	5.60714	0.0369823
8141206	BAIAP2L1	BAI1-associated protein 2-like 1	5.59197	0.00609523
7921773	PVRL4	poliovirus receptor-related 4	5.56706	0.00481738
7902702	CLCA2	chloride channel accessory 2	-5.55675	0.0263728
7986329	NR2F2	nuclear receptor subfamily 2, group F, member 2	5.54956	0.00585103
8020795	TTR	transthyretin	5.54643	0.0125092
8124437	HIST1H3F	histone cluster 1, H3f	5.54283	0.010051
8149485	MTMR7	myotubularin related protein 7	5.53027	0.0111288
8045587	ACVR2A	activin A receptor, type IIA	5.52684	0.0125221
7971444	CPB2	carboxypeptidase B2 (plasma)	-5.51816	0.0281747
8159900	GLIS3	GLIS family zinc finger 3	-5.51722	0.00766217
8096425	FAM190A	family with sequence similarity 190, member A	5.50943	0.00575764
7942409	P2RY6	pyrimidinergic receptor P2Y, G-protein coupled, 6	5.49307	0.0151738
7943892	NCAM1	neural cell adhesion molecule 1	-5.47423	0.007484
8043835	C2orf15|MRPL30	chromosome 2 open reading frame 15 | mitochondrial ribosomal protein L30	5.43898	0.00737171
7943998	NNMT	nicotinamide N-methyltransferase	-5.43826	0.0233214
7939341	CD44		-5.4366	0.0240552
8168749	SRPX2	sushi-repeat-containing protein, X-linked 2	-5.42668	0.0238908
8021653	SERPINB8	serpin peptidase inhibitor, clade B (ovalbumin), member 8	-5.41572	0.00575764
7957608	MIR492|KRT19P2	microRNA 492 | keratin 19 pseudogene 2	5.41363	0.016784
8019541	ZNF750	zinc finger protein 750	5.40912	0.0370971
8121768	PKIB	protein kinase (cAMP-dependent, catalytic) inhibitor beta	5.4008	0.0225436
8090018	PARP9	poly (ADP-ribose) polymerase family, member 9	-5.39834	0.0035682
7962058	TMTC1	transmembrane and tetratricopeptide repeat containing 1	-5.37519	0.0442758
7927681	BICC1	bicaudal C homolog 1 (Drosophila)	-5.37087	0.0168363
8150428	SFRP1	secreted frizzled-related protein 1	5.37087	0.00769808
7946781	PLEKHA7	pleckstrin homology domain containing, family A member 7	5.3651	0.0116168
7974689	DACT1	dapper, antagonist of beta-catenin, homolog 1 (Xenopus laevis)	5.36505	0.0351624
8103563	DDX60	DEAD (Asp-Glu-Ala-Asp) box polypeptide 60	-5.36016	0.00859977
7925954	NET1	neuroepithelial cell transforming 1	5.33622	0.00713469
7930857	EMX2	empty spiracles homeobox 2	-5.32953	0.00966591
8085797	THRB	thyroid hormone receptor, beta (erythroblastic leukemia viral (v-erb-a) oncogene homolog 2, avian)	5.32353	0.00845957
8146934	LY96	lymphocyte antigen 96	-5.29715	0.0129352
8037374	PLAUR	plasminogen activator, urokinase receptor	-5.28062	0.0126187
8079742			-5.27978	0.0111667
8074170	POTEM|POTEH|POTEG|POTEE|POTEF	POTE ankyrin domain family, member M | POTE ankyrin domain family, member H | POTE ankyrin domain family, member G | POTE ankyrin domain family, member E | POTE ankyrin domain family, member F	5.25788	0.0035682
7904433	PHGDH	phosphoglycerate dehydrogenase	5.25656	0.0102229
7997504	CDH13	cadherin 13, H-cadherin (heart)	-5.24788	0.0136398
7926875	BAMBI	BMP and activin membrane-bound inhibitor homolog (Xenopus laevis)	5.24545	0.0202405
8146863	SULF1	sulfatase 1	-5.23746	0.0260636
7943240	PIWIL4	piwi-like 4 (Drosophila)	5.22839	0.0160927
7917875	F3	coagulation factor III (thromboplastin, tissue factor)	5.21397	0.0272163
7961514	MGP	matrix Gla protein	-5.21269	0.0239466
8107194	C5orf30	chromosome 5 open reading frame 30	5.19893	0.0101529
8143327	PARP12	poly (ADP-ribose) polymerase family, member 12	-5.18172	0.00766217
8002975	CDYL2	chromodomain protein, Y-like 2	-5.1643	0.00650576
8104107	TRIML2	tripartite motif family-like 2	5.1367	0.010482
7968789	C13orf15	chromosome 13 open reading frame 15	5.12973	0.0238577
8147469	PGCP	plasma glutamate carboxypeptidase	-5.12757	0.00966053
8052399	BCL11A	B-cell CLL/lymphoma 11A (zinc finger protein)	5.12718	0.0143243
7993167	ATF7IP2	activating transcription factor 7 interacting protein 2	5.11948	0.0183034
8056343	COBLL1	COBL-like 1	5.11514	0.0160364
8164269	ENG	endoglin	-5.10539	0.016784
8139057	ELMO1	engulfment and cell motility 1	5.08086	0.0332546
8045674	LYPD6	LY6/PLAUR domain containing 6	5.06854	0.0079988
7928882	C10orf116|AGAP11	chromosome 10 open reading frame 116 | ankyrin repeat and GTPase domain Arf GTPase activating protein 11	-5.06695	0.00797374
8033487	FBN3	fibrillin 3	5.04451	0.0103831
8000480			5.03756	0.0035682
7982084	SNORD115-11	small nucleolar RNA, C/D box 115-11	5.03528	0.0061628
8008982	TBX4	T-box 4	5.02467	0.0287658
8018975	LGALS3BP	lectin, galactoside-binding, soluble, 3 binding protein	-5.02405	0.0061628
8043244	ATOH8	atonal homolog 8 (Drosophila)	-5.02036	0.0316574
7919815	CTSK	cathepsin K	-5.02021	0.0480694
8046488	CDCA7	cell division cycle associated 7	5.00872	0.0126492
8130578	SNORA20	small nucleolar RNA, H/ACA box 20	4.99919	0.0215227
8023528	ALPK2	alpha-kinase 2	4.98004	0.0438378
8094101	CPZ|GPR78	carboxypeptidase Z | G protein-coupled receptor 78	4.96844	0.0216788
7982688	PAK6	p21 protein (Cdc42/Rac)-activated kinase 6	4.96519	0.00585103
8151423	JPH1	junctophilin 1	4.96166	0.0105314
8043502			-4.96134	0.0035682
7951977	FXYD6	FXYD domain containing ion transport regulator 6	4.95516	0.00575764
8146475	XKR4	XK, Kell blood group complex subunit-related family, member 4	4.95463	0.0375975
8018038	ABCA5	ATP-binding cassette, sub-family A (ABC1), member 5	-4.95127	0.021646
8092578	ETV5	ets variant 5	-4.9506	0.0128218
8135990	FLNC	filamin C, gamma	4.93729	0.0108025
8151496	ZNF704	zinc finger protein 704	4.93209	0.00469063
8065071	FLRT3	fibronectin leucine rich transmembrane protein 3	4.92461	0.0106151
8175195	HS6ST2	heparan sulfate 6-O-sulfotransferase 2	4.90991	0.0386558
8150962	TOX	thymocyte selection-associated high mobility group box	4.90949	0.0192735
7982829	SPINT1	serine peptidase inhibitor, Kunitz type 1	4.9058	0.0119466
8062108	PROCR	protein C receptor, endothelial	-4.90042	0.0125221
7983228	MAP1A	microtubule-associated protein 1A	-4.89587	0.0201841
8142471	WNT2	wingless-type MMTV integration site family member 2	4.88468	0.0196309
7987405	RASGRP1	RAS guanyl releasing protein 1 (calcium and DAG-regulated)	4.87628	0.043458
8131614	AHR	aryl hydrocarbon receptor	-4.87327	0.00244203
8030187	CGB5|CGB8|CGB7|CGB1	chorionic gonadotropin, beta polypeptide 5	4.85382	0.0284023
7955694	IGFBP6	insulin-like growth factor binding protein 6	-4.85381	0.00918797
8141016	TFPI2	tissue factor pathway inhibitor 2	-4.82498	0.0499023
8049471	CXCR7	chemokine (C-X-C motif) receptor 7	4.82348	0.0170749
7932254	ITGA8	integrin, alpha 8	4.81902	0.0201629
8106494	BHMT2	betaine--homocysteine S-methyltransferase 2	-4.81268	0.0355135
8123562	GMDS	GDP-mannose 4,6-dehydratase	-4.80925	0.00778862
8114536	TMEM173	transmembrane protein 173	-4.80668	0.00706367
8131205	SDK1	sidekick homolog 1, cell adhesion molecule (chicken)	4.80522	0.00994857
7984475	CORO2B	coronin, actin binding protein, 2B	-4.80211	0.0121844
7955441	METTL7A	methyltransferase like 7A	4.79351	0.0300058
8009073			-4.7866	0.0307683
8102050	NHEDC2	Na+/H+ exchanger domain containing 2	-4.78629	0.007484
8088560	ADAMTS9	ADAM metallopeptidase with thrombospondin type 1 motif, 9	4.77778	0.0347729
8123609	SERPINB9	serpin peptidase inhibitor, clade B (ovalbumin), member 9	4.76791	0.0254683
8150509	PLAT	plasminogen activator, tissue	-4.76635	0.01267
7972983	POTEM|POTEG|POTEE|POTEF|POTEH	POTE ankyrin domain family, member M | POTE ankyrin domain family, member G | POTE ankyrin domain family, member E | POTE ankyrin domain family, member F | POTE ankyrin domain family, member H	4.74446	0.00350917
8103601	DDX60L	DEAD (Asp-Glu-Ala-Asp) box polypeptide 60-like	-4.73695	0.0035682
8089112	FILIP1L	filamin A interacting protein 1-like	4.73579	0.0147454
8091678	VEPH1	ventricular zone expressed PH domain homolog 1 (zebrafish)	-4.7223	0.0275879
7938291	SNORA3	small nucleolar RNA, H/ACA box 3	4.71031	0.00972711
8112615	ENC1	ectodermal-neural cortex 1 (with BTB-like domain)	4.70443	0.00737171
8156043	PSAT1	phosphoserine aminotransferase 1	4.70208	0.0231144
7968883	C13orf31	chromosome 13 open reading frame 31	-4.69854	0.0144085
7901804	INADL	InaD-like (Drosophila)	4.68828	0.00615525
8175261	MIR503	microRNA 503	4.68545	0.0336437
8031646	LOC100128252|LOC100288114	hypothetical LOC100128252 | hypothetical LOC100288114	-4.67679	0.00577145
7971922	PCDH9	protocadherin 9	4.6714	0.0239134
8080028	DOCK3	dedicator of cytokinesis 3	4.66889	0.01913
8091537	IGSF10|MED12L	immunoglobulin superfamily, member 10 | mediator complex subunit 12-like	4.66701	0.033722
8151816	GEM	GTP binding protein overexpressed in skeletal muscle	-4.66441	0.0132675
8038292	CGB5|CGB8|CGB7	chorionic gonadotropin, beta polypeptide 5 | chorionic gonadotropin, beta polypeptide 8 | chorionic gonadotropin, beta polypeptide 7	4.66153	0.030063
7938329	SNORA23	small nucleolar RNA, H/ACA box 23	4.65998	0.0158711
8165934	SHROOM2	shroom family member 2	4.65839	0.0171262
7903162	TMEM56	transmembrane protein 56	4.6572	0.0305905
8035825	ZNF676	zinc finger protein 676	-4.65116	0.00487877
8013989	SLC6A4	solute carrier family 6 (neurotransmitter transporter, serotonin), member 4	4.63588	0.0103142
8110668			4.62499	0.0238094
8114572	HBEGF	heparin-binding EGF-like growth factor	-4.60418	0.0166531
7927146	CSGALNACT2	chondroitin sulfate N-acetylgalactosaminyltransferase 2	-4.60007	0.0035682
8072876	LGALS1	lectin, galactoside-binding, soluble, 1	-4.59013	0.0306099
8172749	XAGE2|XAGE2B	X antigen family, member 2 | X antigen family, member 2B	4.57792	0.0125221
8110478	ZNF454	zinc finger protein 454	-4.57643	0.0216207
8167693	XAGE2|XAGE2B	X antigen family, member 2 | X antigen family, member 2B	4.57442	0.0124114
7938834	NAV2	neuron navigator 2	4.56556	0.00766217
8027254	ZNF90|ZNF93	zinc finger protein 90 | zinc finger protein 93	4.55884	0.0243752
8094301	SLIT2	slit homolog 2 (Drosophila)	4.55732	0.00967027
8007100	IGFBP4	insulin-like growth factor binding protein 4	-4.5544	0.00706367
8069252	PCBP3	poly(rC) binding protein 3	-4.5473	0.0301651
8036079	DMKN	dermokine	4.54713	0.0061628
8155707	TJP2	tight junction protein 2 (zona occludens 2)	4.54688	0.0212371
7929511	ENTPD1	ectonucleoside triphosphate diphosphohydrolase 1	4.5467	0.0367886
8060758	PRNP	prion protein	-4.54558	0.0128076
7990971	CPEB1	cytoplasmic polyadenylation element binding protein 1	-4.54359	0.0125579
8038280	CGB|CGB5|CGB8|CGB7|CGB2	chorionic gonadotropin, beta polypeptide | chorionic gonadotropin, beta polypeptide 5 | chorionic gonadotropin, beta polypeptide 8 | chorionic gonadotropin, beta polypeptide 7 | chorionic gonadotropin, beta polypeptide 2	4.53761	0.0306436
8056408	GALNT3	UDP-N-acetyl-alpha-D-galactosamine:polypeptide N-acetylgalactosaminyltransferase 3 (GalNAc-T3)	4.53556	0.0113186
7970763	FLT1	fms-related tyrosine kinase 1 (vascular endothelial growth factor/vascular permeability factor receptor)	4.53413	0.0205276
8078014	SLC6A6	solute carrier family 6 (neurotransmitter transporter, taurine), member 6	-4.52191	0.0170749
8073680			4.52094	0.0280294
8082012	SLC15A2	solute carrier family 15 (H+/peptide transporter), member 2	4.52077	0.0182702
8174103	GK|GK3P	glycerol kinase | glycerol kinase 3 pseudogene	-4.51974	0.0370959
8017843	SLC16A6	solute carrier family 16, member 6 (monocarboxylic acid transporter 7)	4.51481	0.0239994
7962689	VDR	vitamin D (1,25- dihydroxyvitamin D3) receptor	-4.51443	0.00586086
8083471	ARHGEF26	Rho guanine nucleotide exchange factor (GEF) 26	4.51413	0.0414098
8099760	ARAP2	ArfGAP with RhoGAP domain, ankyrin repeat and PH domain 2	4.51187	0.016217
7977933	SLC7A8	solute carrier family 7 (amino acid transporter, L-type), member 8	-4.50535	0.0287062
8081219	ST3GAL6	ST3 beta-galactoside alpha-2,3-sialyltransferase 6	4.5016	0.0242192
8039025	ZNF702P	zinc finger protein 702, pseudogene	4.49358	0.00856038
8165692			-4.49342	0.01813
8037005	TGFB1	transforming growth factor, beta 1	-4.49236	0.0229508
8124604			4.49028	0.00778862
8163255			-4.48673	0.0128076
8176306	CSF2RA	colony stimulating factor 2 receptor, alpha, low-affinity (granulocyte-macrophage)	4.48225	0.0294818
7981990	SNORD116-21|SNORD116@	small nucleolar RNA, C/D box 116-21 | small nucleolar RNA, C/D box 116 cluster	-4.48092	0.0141003
8165735	CSF2RA	colony stimulating factor 2 receptor, alpha, low-affinity (granulocyte-macrophage)	4.47537	0.0299254
7949412	LTBP3	latent transforming growth factor beta binding protein 3	-4.47459	0.016784
7932765	MPP7	membrane protein, palmitoylated 7 (MAGUK p55 subfamily member 7)	4.47299	0.00776745
8131600	TSPAN13	tetraspanin 13	4.46917	0.0179321
8109773	WWC1	WW and C2 domain containing 1	4.45921	0.00778862
8044499	SLC20A1	solute carrier family 20 (phosphate transporter), member 1	-4.45692	0.00503244
7952205	MCAM	melanoma cell adhesion molecule	-4.45322	0.0217686
7983650	SLC27A2	solute carrier family 27 (fatty acid transporter), member 2	4.44932	0.0173554
7917182	ELTD1	EGF, latrophilin and seven transmembrane domain containing 1	-4.44687	0.0180857
8002301			-4.44475	0.0133818
8105436	MAP3K1	mitogen-activated protein kinase kinase kinase 1	4.44121	0.00575764
8085716	SATB1	SATB homeobox 1	4.41903	0.0294235
8071289	COMT	catechol-O-methyltransferase	-4.4147	0.00539696
8046003	GCA	grancalcin, EF-hand calcium binding protein	4.40317	0.0125531
8166469	SAT1	spermidine/spermine N1-acetyltransferase 1	-4.40092	0.0215268
8132031	PRR15	proline rich 15	4.40043	0.0239994
8166632	GK	glycerol kinase	-4.39069	0.0434111
8121884			-4.39022	0.0160419
8075657			4.38056	0.00966053
8080810	PTPRG	protein tyrosine phosphatase, receptor type, G	-4.37816	0.0282249
8091283	PLOD2	procollagen-lysine, 2-oxoglutarate 5-dioxygenase 2	-4.3662	0.00896045
7919606	HIST2H2BF|HIST2H2BA|HIST2H2BE	histone cluster 2, H2bf | histone cluster 2, H2ba | histone cluster 2, H2be	-4.36532	0.011064
8045349	MGAT5	mannosyl (alpha-1,6-)-glycoprotein beta-1,6-N-acetyl-glucosaminyltransferase	-4.35397	0.0137071
8156905	TMEFF1	transmembrane protein with EGF-like and two follistatin-like domains 1	4.34588	0.0129352
7945394	ANO9	anoctamin 9	4.34211	0.00381913
7963313	GALNT6	UDP-N-acetyl-alpha-D-galactosamine:polypeptide N-acetylgalactosaminyltransferase 6 (GalNAc-T6)	4.34147	0.0288153
8103226	TMEM154	transmembrane protein 154	4.33894	0.0142176
7949588	CD248		-4.33844	0.0337351
8094501	STIM2	stromal interaction molecule 2	-4.32494	0.00982739
8099393			-4.31845	0.0238094
8088397	ACOX2	acyl-CoA oxidase 2, branched chain	-4.31836	0.0105076
8059854	ARL4C	ADP-ribosylation factor-like 4C	4.30997	0.0352466
8078227	KAT2B	K(lysine) acetyltransferase 2B	-4.30826	0.00244203
8161362	KGFLP2|KGFLP1|FGF7|FLJ20444	keratinocyte growth factor-like protein 2 | keratinocyte growth factor-like protein 1 | fibroblast growth factor 7 | hypothetical protein FLJ20444	-4.30487	0.00651012
7989365	RORA	RAR-related orphan receptor A	-4.29689	0.00766217
8142975	MIR29A	microRNA 29a	-4.2926	0.00780733
8079462	NBEAL2	neurobeachin-like 2	4.29039	0.00365812
8115831	DUSP1	dual specificity phosphatase 1	-4.28916	0.0351624
7963142	FAIM2	Fas apoptotic inhibitory molecule 2	-4.28786	0.0421817
8136473	TRIM24	tripartite motif-containing 24	4.28768	0.0084594
8041582	PKDCC	protein kinase domain containing, cytoplasmic homolog (mouse)	4.27959	0.0223158
8077490	LMCD1	LIM and cysteine-rich domains 1	4.27138	0.0110078
8064375	SRXN1	sulfiredoxin 1	-4.27067	0.0281728
8104912	SKP2	S-phase kinase-associated protein 2 (p45)	4.25812	0.0116121
7976073	FLRT2	fibronectin leucine rich transmembrane protein 2	-4.25645	0.011019
8112274	ELOVL7	ELOVL family member 7, elongation of long chain fatty acids (yeast)	4.25329	0.0358434
8038299	CGB7|CGB5|CGB2|CGB8|NTF4	chorionic gonadotropin, beta polypeptide 7 | chorionic gonadotropin, beta polypeptide 5 | chorionic gonadotropin, beta polypeptide 2 | chorionic gonadotropin, beta polypeptide 8 | neurotrophin 4	4.2521	0.0189672
8008627	NOG	noggin	-4.25151	0.00892598
8139500	TNS3	tensin 3	4.24976	0.0143025
7915682	ZSWIM5	zinc finger, SWIM-type containing 5	-4.24718	0.00776745
7937404	C11orf35|LOC692247	chromosome 11 open reading frame 35 | hypothetical locus LOC692247	4.24074	0.00815646
8112668	GCNT4	glucosaminyl (N-acetyl) transferase 4, core 2	4.2398	0.00901453
8046922	COL3A1	collagen, type III, alpha 1	4.23807	0.00360186
7927876	TET1	tet oncogene 1	4.23525	0.0124521
8017964	ABCA6	ATP-binding cassette, sub-family A (ABC1), member 6	-4.23152	0.0242021
8068022	MIR155|MIR155HG	microRNA 155 | MIR155 host gene (non-protein coding)	-4.22665	0.0174346
7981998	SNORD116-25	small nucleolar RNA, C/D box 116-25	4.22656	0.00640879
8094550	C4orf19|RELL1	chromosome 4 open reading frame 19 | RELT-like 1	4.22477	0.0442349
8056285	IFIH1	interferon induced with helicase C domain 1	-4.22043	0.00539696
7952341	ASAM	adipocyte-specific adhesion molecule	-4.21824	0.0035682
8069880	TIAM1	T-cell lymphoma invasion and metastasis 1	4.21576	0.0194521
8003298	SLC7A5	solute carrier family 7 (cationic amino acid transporter, y+ system), member 5	4.21139	0.00244203
8163775	MEGF9	multiple EGF-like-domains 9	-4.21068	0.0334041
8160786	KIAA1161		4.2098	0.0129961
8155898	PCSK5	proprotein convertase subtilisin/kexin type 5	4.20946	0.0272163
8043995	IL1R1	interleukin 1 receptor, type I	4.20636	0.024946
7909027	NFASC	neurofascin	-4.20352	0.0103253
8023267	MYO5B	myosin VB	4.20241	0.0325473
8154381	C9orf150	chromosome 9 open reading frame 150	-4.19735	0.00626782
8124380	HIST1H1A	histone cluster 1, H1a	-4.18925	0.0494583
8071086	CECR2	cat eye syndrome chromosome region, candidate 2	4.18155	0.007484
8084794	IL1RAP	interleukin 1 receptor accessory protein	-4.1776	0.0127911
8171297	MID1	midline 1 (Opitz/BBB syndrome)	4.16186	0.0104418
8034974	EPHX3	epoxide hydrolase 3	4.15674	0.020968
7964303	TAC3	tachykinin 3	4.15583	0.00792548
7965403	LUM	lumican	4.14746	0.0290159
7917649	TGFBR3	transforming growth factor, beta receptor III	-4.14665	0.0205514
8014956	NR1D1|THRA	nuclear receptor subfamily 1, group D, member 1 | thyroid hormone receptor, alpha (erythroblastic leukemia viral (v-erb-a) oncogene homolog, avian)	-4.13256	0.00978943
8058201			-4.12914	0.0231144
7988467	FBN1	fibrillin 1	-4.12679	0.0167729
7917954	FRRS1	ferric-chelate reductase 1	4.12614	0.0279599
8052735	CNRIP1	cannabinoid receptor interacting protein 1	-4.12448	0.0154598
8068180	HUNK	hormonally up-regulated Neu-associated kinase	4.11636	0.0182976
8141140	DLX5	distal-less homeobox 5	4.1135	0.0373454
8160559	DDX58	DEAD (Asp-Glu-Ala-Asp) box polypeptide 58	-4.11331	0.0035682
7962384	ADAMTS20	ADAM metallopeptidase with thrombospondin type 1 motif, 20	4.105	0.0311522
7952249	USP2	ubiquitin specific peptidase 2	4.10143	0.0177503
7938035	TRIM22	tripartite motif-containing 22	-4.10132	0.00859347
8068583	KCNJ15	potassium inwardly-rectifying channel, subfamily J, member 15	-4.10024	0.0165277
8147516	MATN2	matrilin 2	4.08861	0.0257113
8102468	PRSS12	protease, serine, 12 (neurotrypsin, motopsin)	4.08782	0.0223745
7939839	PTPRJ	protein tyrosine phosphatase, receptor type, J	4.08573	0.0228835
8175696	GABRA3	gamma-aminobutyric acid (GABA) A receptor, alpha 3	4.08135	0.0394143
8167603	CLCN5	chloride channel 5	4.08099	0.0159967
7942400	P2RY2	purinergic receptor P2Y, G-protein coupled, 2	4.07699	0.0419903
8093839	D4S234E	DNA segment on chromosome 4 (unique) 234 expressed sequence	4.07498	0.035162
8049752	SNED1	sushi, nidogen and EGF-like domains 1	-4.07338	0.0214556
7969091			-4.06466	0.0201492
8059565	PID1	phosphotyrosine interaction domain containing 1	-4.05116	0.0181121
7985213	CHRNA5	cholinergic receptor, nicotinic, alpha 5	-4.04741	0.0113038
7962146	FAM60A	family with sequence similarity 60, member A	4.04094	0.00635339
8060850	BMP2	bone morphogenetic protein 2	-4.03694	0.039716
7962375	PRICKLE1	prickle homolog 1 (Drosophila)	4.03022	0.0465323
8128956	FYN		4.03004	0.0396536
8016841	TMEM100	transmembrane protein 100	-4.02936	0.0306436
7976858	DIO3	deiodinase, iodothyronine, type III	4.02175	0.0111966
8118890	SCUBE3	signal peptide, CUB domain, EGF-like 3	4.01288	0.0147606
7960865	SLC2A3	solute carrier family 2 (facilitated glucose transporter), member 3	4.01057	0.00426601
8082905	TMEM22	transmembrane protein 22	-4.0096	0.0106767
8020308	C18orf1	chromosome 18 open reading frame 1	-4.00723	0.0447415
7915032	RSPO1	R-spondin homolog (Xenopus laevis)	3.99342	0.0373454
8020779	DSG2	desmoglein 2	3.99155	0.00755486
7924996	C1orf198	chromosome 1 open reading frame 198	3.98348	0.0116121
8117426	HIST1H2BH	histone cluster 1, H2bh	3.98347	0.0265919
8095834	SHROOM3	shroom family member 3	3.98122	0.0099285
8045347			-3.97674	0.0463594
7969438	LMO7	LIM domain 7	-3.97514	0.0210263
7915500	C1orf210	chromosome 1 open reading frame 210	3.97423	0.0077014
8154491	ADAMTSL1	ADAMTS-like 1	-3.97311	0.0490466
8077299	CNTN6	contactin 6	-3.96335	0.0437781
8106354	IQGAP2	IQ motif containing GTPase activating protein 2	3.96223	0.0236696
8047300	AOX1	aldehyde oxidase 1	-3.95881	0.0258614
8095080	PDGFRA	platelet-derived growth factor receptor, alpha polypeptide	-3.95755	0.0437781
7992463	SLC9A3R2	solute carrier family 9 (sodium/hydrogen exchanger), member 3 regulator 2	-3.95452	0.00426601
7900792	PTPRF	protein tyrosine phosphatase, receptor type, F	3.95044	0.00575764
7925250	GNG4	guanine nucleotide binding protein (G protein), gamma 4	3.94504	0.0302062
7971015	SMAD9	SMAD family member 9	-3.94468	0.0195039
8070632	CBS	cystathionine-beta-synthase	3.9312	0.0252345
8096602	DAPP1	dual adaptor of phosphotyrosine and 3-phosphoinositides	3.92571	0.0160917
8123651	TUBB2B	tubulin, beta 2B	3.91291	0.0226754
8131496	GLCCI1	glucocorticoid induced transcript 1	3.91247	0.0204979
7933312	ANXA8L1|ANXA8L2	annexin A8-like 1 | annexin A8 | annexin A8-like 2	3.91107	0.00575764
8117415	HIST1H3E	histone cluster 1, H3e	3.89444	0.0405433
7948332	LPXN	leupaxin	-3.89372	0.00326802
8101131	CXCL11	chemokine (C-X-C motif) ligand 11	-3.89345	0.00841932
8009951	ITGB4	integrin, beta 4	3.88429	0.00957372
8059350	AP1S3	adaptor-related protein complex 1, sigma 3 subunit	-3.87807	0.036819
8118116	MICB	MHC class I polypeptide-related sequence B	-3.8767	0.0299537
8090715	ACAD11|NPHP3	acyl-CoA dehydrogenase family, member 11 | nephronophthisis 3 (adolescent)	-3.876	0.0172454
8123446	SMOC2	SPARC related modular calcium binding 2	3.87528	0.0084594
8128247	BACH2	BTB and CNC homology 1, basic leucine zipper transcription factor 2	3.87227	0.0126609
8161648	KLF9	Kruppel-like factor 9	-3.86724	0.0116168
8137526	INSIG1	insulin induced gene 1	-3.86366	0.007484
7926916	ZEB1	zinc finger E-box binding homeobox 1	-3.86356	0.0410827
8114797	SPRY4	sprouty homolog 4 (Drosophila)	-3.85201	0.0165645
8103745	HAND2	heart and neural crest derivatives expressed 2	3.84967	0.0218505
7924069			3.84002	0.0237132
8047174	SLC39A10	solute carrier family 39 (zinc transporter), member 10	3.83776	0.0182732
8097256	FGF2|NUDT6	fibroblast growth factor 2 (basic) | nudix (nucleoside diphosphate linked moiety X)-type motif 6	-3.83696	0.0299865
8083968	NLGN1	neuroligin 1	3.83637	0.0269197
8138202	ICA1	islet cell autoantigen 1, 69kDa	3.83617	0.0288374
7995697	LPCAT2	lysophosphatidylcholine acyltransferase 2	3.82948	0.0252588
8158771	AIF1L	allograft inflammatory factor 1-like	3.82629	0.0125579
8023497	ATP8B1	ATPase, aminophospholipid transporter, class I, type 8B, member 1	3.82334	0.0426361
7933092	ZNF248	zinc finger protein 248	-3.81515	0.00792548
8174201	BEX1	brain expressed, X-linked 1	3.81465	0.0217165
7989670	RBPMS2	RNA binding protein with multiple splicing 2	3.80792	0.032457
8088180	WNT5A	wingless-type MMTV integration site family, member 5A	-3.807	0.0321357
8162729	TRIM14	tripartite motif-containing 14	-3.80394	0.00776745
8150076	DUSP4	dual specificity phosphatase 4	-3.80371	0.0205514
7997158	MARVELD3	MARVEL domain containing 3	3.80108	0.0118607
7993083	RBFOX1	RNA binding protein, fox-1 homolog (C. elegans) 1	-3.79932	0.0184428
8030964	FLJ45949		3.79809	0.0464727
8139680	COBL	cordon-bleu homolog (mouse)	3.79485	0.00609523
8114354	NME5	non-metastatic cells 5, protein expressed in (nucleoside-diphosphate kinase)	-3.79232	0.0210984
8075720	APOL2	apolipoprotein L, 2	-3.79134	0.00426601
8056890	CHN1	chimerin (chimaerin) 1	3.7887	0.039106
8094169	CPEB2	cytoplasmic polyadenylation element binding protein 2	-3.78529	0.0139131
7904959			3.77234	0.0230514
8149555	PSD3	pleckstrin and Sec7 domain containing 3	-3.77016	0.0108581
8010915	FAM101B	family with sequence similarity 101, member B	-3.7675	0.0295918
7949650	CTSF	cathepsin F	-3.75979	0.0171514
8021245	DCC	deleted in colorectal carcinoma	-3.75847	0.0496658
7999253	PPL	periplakin	3.75467	0.0125221
7961798	SOX5	SRY (sex determining region Y)-box 5	3.75463	0.0250699
8084524	EPHB3	EPH receptor B3	3.74806	0.00391978
8128079	SRSF12	serine/arginine-rich splicing factor 12	3.74389	0.00784384
8110055	CPEB4	cytoplasmic polyadenylation element binding protein 4	-3.73984	0.00758065
7989037	CCPG1	cell cycle progression 1	-3.7374	0.00982739
7996185	MMP15	matrix metallopeptidase 15 (membrane-inserted)	3.73493	0.0182559
8009040	MRC2	mannose receptor, C type 2	-3.73271	0.0196792
8054254	AFF3	AF4/FMR2 family, member 3	3.72426	0.00856038
7982000	SNORD116-26	small nucleolar RNA, C/D box 116-26	3.70805	0.00493755
8034940	NOTCH3	notch 3	3.70775	0.0128076
8094476	TBC1D19	TBC1 domain family, member 19	-3.7073	0.00966591
7962579	AMIGO2	adhesion molecule with Ig-like domain 2	-3.7009	0.0180414
7951703	DRD2	dopamine receptor D2	3.70073	0.0298173
8154692	TEK		3.69834	0.0174907
7925028	FAM89A	family with sequence similarity 89, member A	3.6947	0.0103659
7903959	C1orf88	chromosome 1 open reading frame 88	3.69114	0.0177711
8126382	C6orf132	chromosome 6 open reading frame 132	3.69066	0.0055319
7945245	NTM	neurotrimin	-3.68085	0.028625
7981142	CLMN	calmin (calponin-like, transmembrane)	3.6792	0.0302062
8129783	MAP7	microtubule-associated protein 7	3.67704	0.020968
8024078	ARID3A	AT rich interactive domain 3A (BRIGHT-like)	3.67465	0.0108025
8055143	LOC440905		3.67462	0.0159272
8101304	RASGEF1B	RasGEF domain family, member 1B	3.67387	0.0463594
8027247	ZNF93	zinc finger protein 93	3.67011	0.0273877
8087485	UBA7	ubiquitin-like modifier activating enzyme 7	-3.66685	0.0233585
8066214	TGM2	transglutaminase 2 (C polypeptide, protein-glutamine-gamma-glutamyltransferase)	3.66481	0.0382195
7945132	FLI1|EWSR1	Friend leukemia virus integration 1 | Ewing sarcoma breakpoint region 1	-3.66207	0.0353085
8095767	C4orf26	chromosome 4 open reading frame 26	-3.66066	0.0395927
8007921	MYL4	myosin, light chain 4, alkali; atrial, embryonic	3.6579	0.0383107
7906919	RGS4	regulator of G-protein signaling 4	-3.65768	0.0188497
8083569	TIPARP	TCDD-inducible poly(ADP-ribose) polymerase	-3.65463	0.0364184
8104570	FAM105A	family with sequence similarity 105, member A	3.6445	0.0142901
8057990	ANKRD44	ankyrin repeat domain 44	-3.64344	0.0402509
8127854	ME1	malic enzyme 1, NADP(+)-dependent, cytosolic	-3.64026	0.0481027
8134384	DYNC1I1	dynein, cytoplasmic 1, intermediate chain 1	-3.64019	0.0318933
8080144	PARP3	poly (ADP-ribose) polymerase family, member 3	-3.63938	0.0142409
8071861	SUSD2	sushi domain containing 2	-3.63442	0.0352633
8056005	ACVR1	activin A receptor, type I	-3.63433	0.0035682
8072015	ADRBK2	adrenergic, beta, receptor kinase 2	3.63193	0.020773
8125483	TAP2	transporter 2, ATP-binding cassette, sub-family B (MDR/TAP)	-3.63005	0.014091
8034227	RGL3	ral guanine nucleotide dissociation stimulator-like 3	3.62841	0.00626782
8071155	USP18	ubiquitin specific peptidase 18	-3.62546	0.00244203
8081810	GAP43	growth associated protein 43	-3.62275	0.0209501
7977951			-3.622	0.0177499
8148973	C8orf42	chromosome 8 open reading frame 42	3.62137	0.0111805
8083599	C3orf55	chromosome 3 open reading frame 55	-3.61944	0.0237783
8161618	APBA1	amyloid beta (A4) precursor protein-binding, family A, member 1	-3.61894	0.0144618
7952309	BLID	BH3-like motif containing, cell death inducer	-3.61873	0.0116645
7919028	TBX15	T-box 15	3.61857	0.00326802
8027297	ZNF738	zinc finger protein 738	3.61667	0.00832451
7984079	TPM1	tropomyosin 1 (alpha)	3.6143	0.00620168
8059538	SLC19A3	solute carrier family 19, member 3	3.61412	0.0140729
8108873	ARHGAP26	Rho GTPase activating protein 26	-3.61051	0.035231
8112649	FAM169A	family with sequence similarity 169, member A	3.61022	0.0165085
8146687	ADHFE1	alcohol dehydrogenase, iron containing, 1	3.60952	0.0150914
8149551	PSD3	pleckstrin and Sec7 domain containing 3	-3.60183	0.0132565
7929072	IFIT5	interferon-induced protein with tetratricopeptide repeats 5	-3.60021	0.032943
7916304	GLIS1	GLIS family zinc finger 1	-3.59905	0.013978
8073088	APOBEC3G	apolipoprotein B mRNA editing enzyme, catalytic polypeptide-like 3G	-3.59317	0.0199179
7938608	SPON1	spondin 1, extracellular matrix protein	-3.58442	0.0369247
7969574	MIR622|KRT18	microRNA 622 | keratin 18	3.58231	0.0118607
8006298	RAB11FIP4	RAB11 family interacting protein 4 (class II)	3.57853	0.0165168
7951372	CASP4	caspase 4, apoptosis-related cysteine peptidase	-3.57838	0.0258614
8159373	FAM69B	family with sequence similarity 69, member B	3.57345	0.0165085
8017885	ABCA8	ATP-binding cassette, sub-family A (ABC1), member 8	-3.56694	0.0327541
8180034	TAP2	transporter 2, ATP-binding cassette, sub-family B (MDR/TAP)	-3.56535	0.014431
8122720	ULBP2	UL16 binding protein 2	-3.55927	0.0219125
7933933	DNAJC12	DnaJ (Hsp40) homolog, subfamily C, member 12	-3.55109	0.0230044
8016444	HOXB3	homeobox B3	3.55077	0.0222793
7921834	APOA2	apolipoprotein A-II	3.54842	0.0325177
8107769	SLC12A2	solute carrier family 12 (sodium/potassium/chloride transporters), member 2	-3.54461	0.0221085
7897236	KCNAB2	potassium voltage-gated channel, shaker-related subfamily, beta member 2	-3.5445	0.0237005
8078805	ACVR2B	activin A receptor, type IIB	3.54077	0.013589
8177955	MICB	MHC class I polypeptide-related sequence B	-3.54022	0.028706
7899101	CNKSR1	connector enhancer of kinase suppressor of Ras 1	3.53834	0.0152688
8169061	PLP1	proteolipid protein 1	3.53722	0.0195039
8101322	MOP-1		3.53581	0.0216804
8055214	C2orf14|LOC440905|LOC100128270	chromosome 2 open reading frame 14 | hypothetical LOC440905 | Uncharacterized protein C2orf14-like 2	3.53113	0.0035682
7936968	ADAM12	ADAM metallopeptidase domain 12	-3.53043	0.047745
7919749			-3.52955	0.0123708
8133860	GNAI1	guanine nucleotide binding protein (G protein), alpha inhibiting activity polypeptide 1	3.51945	0.0288304
8042040	EML6	echinoderm microtubule associated protein like 6	-3.51874	0.0313374
8157487	PAPPA|PAPPAS	pregnancy-associated plasma protein A, pappalysin 1 | PAPPA antisense RNA (non-protein coding)	-3.51665	0.036786
7957072	RAB3IP	RAB3A interacting protein (rabin3)	3.51645	0.016509
8059650	SP110		-3.5091	0.00816127
8025551	C19orf66|ANGPTL6	chromosome 19 open reading frame 66 | angiopoietin-like 6	-3.49827	0.00299204
8144230	ZNF596	zinc finger protein 596	-3.49726	0.0103142
8060897	PLCB4	phospholipase C, beta 4	-3.49437	0.0124289
8098344	NBLA00301	Nbla00301	3.49197	0.0125579
8045210	C2orf14|LOC440905|LOC100128270	chromosome 2 open reading frame 14 | hypothetical LOC440905 | Uncharacterized protein C2orf14-like 2	3.48854	0.00278078
7901535	PODN	podocan	-3.48841	0.0453382
8059158	GLB1L	galactosidase, beta 1-like	-3.48566	0.0135844
8040587	EFR3B	EFR3 homolog B (S. cerevisiae)	-3.48367	0.00975065
8009075	TANC2	tetratricopeptide repeat, ankyrin repeat and coiled-coil containing 2	3.4743	0.0126505
8022176	LAMA1	laminin, alpha 1	3.47138	0.0424254
7913655	ID3	inhibitor of DNA binding 3, dominant negative helix-loop-helix protein	-3.46981	0.00791013
7931977	ITIH5	inter-alpha (globulin) inhibitor H5	3.46817	0.0155288
7968004	SGCG	sarcoglycan, gamma (35kDa dystrophin-associated glycoprotein)	3.46698	0.0242021
8079163			-3.46451	0.0182606
8022674	CDH2	cadherin 2, type 1, N-cadherin (neuronal)	-3.45699	0.0182759
8016994	RNF43	ring finger protein 43	3.4563	0.0111667
7921344	ELL2	elongation factor, RNA polymerase II, 2	-3.45387	0.00792548
8140840	STEAP4	STEAP family member 4	-3.45203	0.044378
7956867	HMGA2	high mobility group AT-hook 2	3.44999	0.00592482
8075897	C1QTNF6	C1q and tumor necrosis factor related protein 6	3.44657	0.0235
8145766	NRG1|LOC100507358	neuregulin 1 | hypothetical protein LOC100507358	-3.44608	0.0325321
8005586	RNF112	ring finger protein 112	-3.445	0.0160265
7988876	MYO5C	myosin VC	3.44402	0.0238094
8154725	KRT18	keratin 18	3.44302	0.0143277
7904361	FAM46C	family with sequence similarity 46, member C	-3.44016	0.0350238
7917798	ABCA4	ATP-binding cassette, sub-family A (ABC1), member 4	3.43486	0.00766247
7952408	SIAE	sialic acid acetylesterase	-3.43329	0.00481738
8018006	ABCA10	ATP-binding cassette, sub-family A (ABC1), member 10	-3.42184	0.0334418
7923347	LAD1	ladinin 1	3.41623	0.0114377
8092682	SST	somatostatin	3.4158	0.0250699
8016168	PLCD3	phospholipase C, delta 3	-3.41531	0.00892866
8109426	FLJ38109	hypothetical LOC386627	-3.41207	0.0233713
7902127	SGIP1	SH3-domain GRB2-like (endophilin) interacting protein 1	-3.41131	0.0124521
7935521	AVPI1	arginine vasopressin-induced 1	-3.40873	0.0115715
8129888	NHSL1	NHS-like 1	-3.39948	0.00326802
7916843	GNG12	guanine nucleotide binding protein (G protein), gamma 12	-3.39846	0.00966053
7950042	SHANK2	SH3 and multiple ankyrin repeat domains 2	3.39586	0.0236948
7905308	BNIPL	BCL2/adenovirus E1B 19kD interacting protein like	3.39286	0.0289432
8023575	CCBE1	collagen and calcium binding EGF domains 1	3.38835	0.0107789
7940191	STX3	syntaxin 3	3.38768	0.0136335
8016311	WNT3	wingless-type MMTV integration site family, member 3	3.38721	0.0320033
8168517	LPAR4	lysophosphatidic acid receptor 4	3.3859	0.0243494
7953341	TAPBPL|VAMP1	TAP binding protein-like | vesicle-associated membrane protein 1 (synaptobrevin 1)	-3.38453	0.00655804
8151074	PDE7A	phosphodiesterase 7A	3.3708	0.00614076
7965573	NTN4	netrin 4	-3.36596	0.010221
7982050	SNORD115-11|SNORD115-22|SNORD115-29|SNORD115-36|SNORD115-43|SNORD115-26|SNORD115-39|SNORD115-41|SNORD115-16|SNORD115-44|SNORD115-34|SNORD115-6|SNORD115-7	small nucleolar RNA, C/D box 115-11 | small nucleolar RNA, C/D box 115-22 | small nucleolar RNA, C/D box 115-29 | small nucleolar RNA, C/D box 115-36 | small nucleolar RNA, C/D box 115-43 | small nucleolar RNA, C/D box 115-26 | small nucleolar RNA, C/D box 115-39 | small nucleolar RNA, C/D box 115-41 | small nucleolar RNA, C/D box 115-16 | small nucleolar RNA, C/D box 115-44 | small nucleolar RNA…	3.36047	0.00664715
8020844	ASXL3	additional sex combs like 3 (Drosophila)	3.35527	0.0295918
8038288	CGB1|CGB5|CGB8|CGB2	chorionic gonadotropin, beta polypeptide 1 | chorionic gonadotropin, beta polypeptide 5 | chorionic gonadotropin, beta polypeptide 8 | chorionic gonadotropin, beta polypeptide 2	3.35085	0.0366495
8102352	PITX2	paired-like homeodomain 2	-3.3463	0.0172838
8081826	UPK1B	uroplakin 1B	3.34386	0.0445705
8025601	ICAM1	intercellular adhesion molecule 1	-3.342	0.0290073
7947165	SLC5A12	solute carrier family 5 (sodium/glucose cotransporter), member 12	3.33631	0.00626782
7914557	SYNC	syncoilin, intermediate filament protein	-3.33107	0.007484
8176133	G6PD	glucose-6-phosphate dehydrogenase	-3.32968	0.0116121
8160138	NFIB	nuclear factor I/B	-3.32421	0.0100905
8034712	PODNL1	podocan-like 1	-3.32168	0.0280523
8165911	TBL1X	transducin (beta)-like 1X-linked	3.31692	0.00609523
7908694	NAV1	neuron navigator 1	-3.31516	0.00975065
8007323	CNTNAP1	contactin associated protein 1	-3.30723	0.0117782
7982078	SNORD115-11|SNORD115-12|SNORD115-29|SNORD115-36|SNORD115-43|SNORD115-5|SNORD115-9|SNORD115-26|SNORD115-22|SNORD115-20|SNORD115-39|SNORD115-41|SNORD115-17|SNORD115-18|SNORD115-19|SNORD115-13|SNORD115-16|SNORD115-40|SNORD115-44|SNORD115-10|SNORD115-14|SNORD115-34|SNORD115-42|SNORD115-6|SNORD115-24	small nucleolar RNA, C/D box 115-11 | small nucleolar RNA, C/D box 115-12 | small nucleolar RNA, C/D box 115-29 | small nucleolar RNA, C/D box 115-36 | small nucleolar RNA, C/D box 115-43 | small nucleolar RNA, C/D box 115-5 | small nucleolar RNA, C/D box 115-9 | small nucleolar RNA, C/D box 115-26 | small nucleolar RNA, C/D box 115-22 | small nucleolar RNA, C/D box 115-20 | small nucleolar RNA, …	3.30626	0.00624128
7982092	SNORD115-11|SNORD115-12|SNORD115-29|SNORD115-36|SNORD115-43|SNORD115-5|SNORD115-9|SNORD115-26|SNORD115-22|SNORD115-20|SNORD115-39|SNORD115-41|SNORD115-17|SNORD115-18|SNORD115-19|SNORD115-13|SNORD115-16|SNORD115-40|SNORD115-44|SNORD115-34|SNORD115-6|SNORD115-10|SNORD115-24	small nucleolar RNA, C/D box 115-11 | small nucleolar RNA, C/D box 115-12 | small nucleolar RNA, C/D box 115-29 | small nucleolar RNA, C/D box 115-36 | small nucleolar RNA, C/D box 115-43 | small nucleolar RNA, C/D box 115-5 | small nucleolar RNA, C/D box 115-9 | small nucleolar RNA, C/D box 115-26 | small nucleolar RNA, C/D box 115-22 | small nucleolar RNA, C/D box 115-20 | small nucleolar RNA, …	3.30277	0.0061628
8036389	ZNF585B	zinc finger protein 585B	-3.30149	0.0129352
7982058	SNORD115-26|SNORD115-11|SNORD115-12|SNORD115-29|SNORD115-36|SNORD115-43|SNORD115-5|SNORD115-9|SNORD115-22|SNORD115-39|SNORD115-41|SNORD115-16|SNORD115-44|SNORD115-24|SNRPN	small nucleolar RNA, C/D box 115-26 | small nucleolar RNA, C/D box 115-11 | small nucleolar RNA, C/D box 115-12 | small nucleolar RNA, C/D box 115-29 | small nucleolar RNA, C/D box 115-36 | small nucleolar RNA, C/D box 115-43 | small nucleolar RNA, C/D box 115-5 | small nucleolar RNA, C/D box 115-9 | small nucleolar RNA, C/D box 115-22 | small nucleolar RNA, C/D box 115-39 | small nucleolar RNA, …	3.29767	0.00626782
7982064	SNORD115-11|SNORD115-12|SNORD115-29|SNORD115-36|SNORD115-43|SNORD115-5|SNORD115-9|SNORD115-26|SNORD115-22|SNORD115-20|SNORD115-39|SNORD115-41|SNORD115-17|SNORD115-18|SNORD115-19|SNORD115-13|SNORD115-16|SNORD115-40|SNORD115-44|SNORD115-10|SNORD115-14|SNORD115-34|SNORD115-42|SNORD115-6|SNORD115-24	small nucleolar RNA, C/D box 115-11 | small nucleolar RNA, C/D box 115-12 | small nucleolar RNA, C/D box 115-29 | small nucleolar RNA, C/D box 115-36 | small nucleolar RNA, C/D box 115-43 | small nucleolar RNA, C/D box 115-5 | small nucleolar RNA, C/D box 115-9 | small nucleolar RNA, C/D box 115-26 | small nucleolar RNA, C/D box 115-22 | small nucleolar RNA, C/D box 115-20 | small nucleolar RNA, …	3.29626	0.00626782
8027354	RPSAP58	ribosomal protein SA pseudogene 58	3.29455	0.00842271
7907830	QSOX1|FLJ23867	quiescin Q6 sulfhydryl oxidase 1 | hypothetical protein FLJ23867	-3.29434	0.0084594
7970810	SLC7A1	solute carrier family 7 (cationic amino acid transporter, y+ system), member 1	3.29261	0.0351624
8133258	WBSCR17	Williams-Beuren syndrome chromosome region 17	3.29077	0.0219825
8096489	PDLIM5	PDZ and LIM domain 5	-3.29068	0.0127794
7982028	SNORD115-11|SNORD115-12|SNORD115-29|SNORD115-36|SNORD115-43|SNORD115-5|SNORD115-9|SNORD115-26|SNORD115-22|SNORD115-20|SNORD115-39|SNORD115-41|SNORD115-17|SNORD115-18|SNORD115-19|SNORD115-13|SNORD115-16|SNORD115-40|SNORD115-44|SNORD115-10|SNORD115-14|SNORD115-34|SNORD115-42|SNORD115-6|SNORD115-24	small nucleolar RNA, C/D box 115-11 | small nucleolar RNA, C/D box 115-12 | small nucleolar RNA, C/D box 115-29 | small nucleolar RNA, C/D box 115-36 | small nucleolar RNA, C/D box 115-43 | small nucleolar RNA, C/D box 115-5 | small nucleolar RNA, C/D box 115-9 | small nucleolar RNA, C/D box 115-26 | small nucleolar RNA, C/D box 115-22 | small nucleolar RNA, C/D box 115-20 | small nucleolar RNA, …	3.289	0.00626782
7975453	SNORD56B	small nucleolar RNA, C/D box 56B	-3.28838	0.00975065
7975066	AKAP5	A kinase (PRKA) anchor protein 5	3.28478	0.019095
7909225	DYRK3	dual-specificity tyrosine-(Y)-phosphorylation regulated kinase 3	-3.28063	0.0166531
8112807	ARSB	arylsulfatase B	-3.27892	0.0170167
8162744	CORO2A	coronin, actin binding protein, 2A	3.26761	0.0111667
8050427	FAM49A	family with sequence similarity 49, member A	3.26541	0.00931076
8122933	TIAM2	T-cell lymphoma invasion and metastasis 2	3.26501	0.0352633
7949021	RCOR2	REST corepressor 2	3.26316	0.0124114
8103706	AADAT	aminoadipate aminotransferase	3.26302	0.0114326
8151512	PAG1	phosphoprotein associated with glycosphingolipid microdomains 1	3.26196	0.0451837
7988414	GATM	glycine amidinotransferase (L-arginine:glycine amidinotransferase)	3.26092	0.0499157
7905881	ADAM15	ADAM metallopeptidase domain 15	-3.25894	0.0154598
8018264	C17orf28	chromosome 17 open reading frame 28	3.25694	0.00806658
7969576	MIR17HG|MIR19A|MIR19B1|MIR20A|MIR92A1|MIR18A	MIR17 host gene (non-protein coding) | microRNA 17 | microRNA 19a | microRNA 19b-1 | microRNA 20a | microRNA 92a-1 | microRNA 18a	3.25657	0.0149353
7938629	PDE3B	phosphodiesterase 3B, cGMP-inhibited	3.25636	0.00975065
7967030	RNU4-1	RNA, U4 small nuclear 1	3.2556	0.0201492
7899265	SFN	stratifin	3.25524	0.0160322
8050507	WDR35	WD repeat domain 35	-3.25206	0.0259206
7953383	SCARNA10	small Cajal body-specific RNA 10	3.25201	0.00918797
8009301	PRKCA	protein kinase C, alpha	-3.24752	0.036182
8132557	AEBP1	AE binding protein 1	-3.2473	0.0197604
7900426	SMAP2	small ArfGAP2	-3.24442	0.0260232
8161945	RASEF	RAS and EF-hand domain containing	3.24298	0.00980776
8008969	TBX2	T-box 2	-3.24073	0.00642585
8130505	EZR	ezrin	3.23889	0.0141003
8027793	LSR	lipolysis stimulated lipoprotein receptor	3.23571	0.0157831
8046833	FSIP2	fibrous sheath interacting protein 2	3.23478	0.00965765
8078435	TRIM71	tripartite motif-containing 71	3.23469	0.0315433
7982535	C15orf41	chromosome 15 open reading frame 41	3.23298	0.00381913
8044882	EPB41L5	erythrocyte membrane protein band 4.1 like 5	3.22737	0.00382124
8116874	SYCP2L|TMEM14B	synaptonemal complex protein 2-like | transmembrane protein 14B	3.22198	0.0116121
7942858	ANKRD42	ankyrin repeat domain 42	-3.21813	0.0116579
8050102	CMPK2	cytidine monophosphate (UMP-CMP) kinase 2, mitochondrial	-3.21801	0.0293486
8173755	ITM2A	integral membrane protein 2A	3.21685	0.0212994
7985662	PDE8A	phosphodiesterase 8A	-3.21524	0.00778862
8114814	NR3C1	nuclear receptor subfamily 3, group C, member 1 (glucocorticoid receptor)	-3.21139	0.0156741
8043500			-3.20444	0.0230747
7979663	RAB15		3.20216	0.00436646
8089596	WDR52	WD repeat domain 52	-3.20164	0.0320645
8174820	C1GALT1C1	C1GALT1-specific chaperone 1	-3.19992	0.036692
7982030	SNORD115-12	small nucleolar RNA, C/D box 115-12 | small nucleolar RNA, C/D box 115-5 | small nucleolar RNA, C/D box 115-9 | small nucleolar RNA, C/D box 115-11 | small nucleolar RNA, C/D box 115-29 | small nucleolar RNA, C/D box 115-36 | small nucleolar RNA, C/D box 115-43 | small nucleolar RNA, C/D box 115-22 | small nucleolar RNA, C/D box 115-20 | small nucleolar RNA, C/D box 115-39 | small nucleolar RNA, …	3.1987	0.0071237
7982024	SNORD115-12	small nucleolar RNA, C/D box 115-12 | small nucleolar RNA, C/D box 115-5 | small nucleolar RNA, C/D box 115-9 | small nucleolar RNA, C/D box 115-11 | small nucleolar RNA, C/D box 115-29 | small nucleolar RNA, C/D box 115-36 | small nucleolar RNA, C/D box 115-43 | small nucleolar RNA, C/D box 115-22 | small nucleolar RNA, C/D box 115-20 | small nucleolar RNA, C/D box 115-39 | small nucleolar RNA, …	3.1965	0.0071544
7947230	BDNF	brain-derived neurotrophic factor	-3.18914	0.0256594
8131957	SNX10	sorting nexin 10	3.1885	0.0259542
8169186	TBC1D8B	TBC1 domain family, member 8B (with GRAM domain)	-3.18391	0.0121951
7927367	ANXA8|ANXA8L1|ANXA8L2	annexin A8 | annexin A8-like 1 | annexin A8-like 2	3.17918	0.0116121
7982016	SNORD115-1219|SNORD115-13|SNORD115-25|SNORD115-40|SNORD115-42|SNORD115-10|SNORD115-14|SNORD115-15|SNORD115-24	small nucleolar RNA, C/D box 115-12 | small nucleolar RNA, C/D box 115-5 | small nucleolar RNA, C/D box 115-9 | small nucleolar RNA, C/D box 115-11 | small nucleolar RNA, C/D box 115-29 | small nucleolar RNA, C/D box 115-36 | small nucleolar RNA, C/D box 115-43 | small nucleolar RNA, C/D box 115-20 | small nucleolar RNA, C/D box 115-17 | small nucleolar RNA, C/D box 115-18 | small nucleolar RNA, …	3.1779	0.00706367
8052940	PAIP2B	poly(A) binding protein interacting protein 2B	3.1747	0.0141392
7966026	NUAK1	NUAK family, SNF1-like kinase, 1	3.17426	0.0131975
8098581	SNX25	sorting nexin 25	-3.17383	0.0339026
7902512	DNAJB4	DnaJ (Hsp40) homolog, subfamily B, member 4	-3.17342	0.0116121
8172660	AKAP4	A kinase (PRKA) anchor protein 4	3.17051	0.0164031
8003068	MPHOSPH6	M-phase phosphoprotein 6	-3.16964	0.0082892
8025237	KIAA1543		3.16913	0.00642585
7986214	SLCO3A1	solute carrier organic anion transporter family, member 3A1	-3.16888	0.0176954
7993458	C16orf45	chromosome 16 open reading frame 45	-3.16741	0.0150134
8151952	NIPAL2	NIPA-like domain containing 2	-3.16717	0.00966803
8172280	SLC9A7	solute carrier family 9 (sodium/hydrogen exchanger), member 7	-3.16456	0.0160322
7941505	CST6	cystatin E/M	3.16066	0.0291509
7949719	PC	pyruvate carboxylase	-3.16053	0.0115741
8125919	FKBP5|LOC285847	FK506 binding protein 5 | hypothetical LOC285847	-3.15945	0.0214556
7938951	ANO5	anoctamin 5	-3.15555	0.0410827
7953040	CACNA1C	calcium channel, voltage-dependent, L type, alpha 1C subunit	3.15231	0.00982739
8108737	PCDHB13	protocadherin beta 13	-3.15087	0.018899
7982008	SNORD115-1|SNORD115-13|SNORD115-16|SNORD115-12|SNORD115-26|SNORD115-40|SNORD115-41|SNORD115-5|SNORD115-9|SNRPN	small nucleolar RNA, C/D box 115-1 | small nucleolar RNA, C/D box 115-13 | small nucleolar RNA, C/D box 115-16 | small nucleolar RNA, C/D box 115-12 | small nucleolar RNA, C/D box 115-26 | small nucleolar RNA, C/D box 115-40 | small nucleolar RNA, C/D box 115-41 | small nucleolar RNA, C/D box 115-5 | small nucleolar RNA, C/D box 115-9 | small nuclear ribonucleoprotein polypeptide N	3.1501	0.0146111
8057744	STAT1	signal transducer and activator of transcription 1, 91kDa	-3.14746	0.00326802
7982038	SNORD115-1|SNORD115-13|SNORD115-16|SNORD115-11|SNORD115-26|SNORD115-29|SNORD115-36|SNORD115-39|SNORD115-40|SNORD115-41|SNORD115-43|SNORD115-34|SNORD115-6|SNRPN	small nucleolar RNA, C/D box 115-1 | small nucleolar RNA, C/D box 115-13 | small nucleolar RNA, C/D box 115-16 | small nucleolar RNA, C/D box 115-11 | small nucleolar RNA, C/D box 115-26 | small nucleolar RNA, C/D box 115-29 | small nucleolar RNA, C/D box 115-36 | small nucleolar RNA, C/D box 115-39 | small nucleolar RNA, C/D box 115-40 | small nucleolar RNA, C/D box 115-41 | small nucleolar RNA,…	3.14533	0.0147528
7936529	KIAA1598		3.14418	0.0127794
7946757	SOX6	SRY (sex determining region Y)-box 6	3.13852	0.0325473
7927307	ANXA8L2|ANXA8L1	annexin A8-like 2 | annexin A8 | annexin A8-like 1	3.13761	0.0169016
7982032	SNORD115-1|SNORD115-13|SNORD115-16|SNORD115-12|SNORD115-40|SNORD115-5|SNORD115-9|SNORD115-10|SNORD115-14|SNORD115-21|SNORD115-42|SNRPN	small nucleolar RNA, C/D box 115-1 | small nucleolar RNA, C/D box 115-13 | small nucleolar RNA, C/D box 115-16 | small nucleolar RNA, C/D box 115-12 | small nucleolar RNA, C/D box 115-40 | small nucleolar RNA, C/D box 115-5 | small nucleolar RNA, C/D box 115-9 | small nucleolar RNA, C/D box 115-10 | small nucleolar RNA, C/D box 115-14 | small nucleolar RNA, C/D box 115-21 | small nucleolar RNA, C…	3.13745	0.0148085
7932985	NRP1	neuropilin 1	-3.13499	0.0205514
8174322	MORC4	MORC family CW-type zinc finger 4	-3.12866	0.0157831
8010978	LOC100130876		3.12742	0.0165861
8066905	ZNFX1	zinc finger, NFX1-type containing 1	-3.12559	0.00215391
8178841	TAP2	transporter 2, ATP-binding cassette, sub-family B (MDR/TAP)	-3.12551	0.0143503
8037387			-3.1238	0.023642
8099524	LDB2	LIM domain binding 2	3.12245	0.00603456
8157976	GARNL3	GTPase activating Rap/RanGAP domain-like 3	3.12228	0.00215391
8047097	GLS	glutaminase	-3.11662	0.0140779
8026300	CD97		-3.11504	0.0302504
7936242	ITPRIP	inositol 1,4,5-triphosphate receptor interacting protein	-3.11383	0.00469063
8169389	PAK3	p21 protein (Cdc42/Rac)-activated kinase 3	-3.11171	0.0150376
8114900	PPP2R2B	protein phosphatase 2, regulatory subunit B, beta	3.10819	0.00949131
8027285	ZNF714	zinc finger protein 714	3.10541	0.0111288
8126102	MDGA1	MAM domain containing glycosylphosphatidylinositol anchor 1	-3.10159	0.00326802
7917322	SYDE2	synapse defective 1, Rho GTPase, homolog 2 (C. elegans)	3.10087	0.0132565
8157949	RALGPS1	Ral GEF with PH domain and SH3 binding motif 1	3.10007	0.00482556
8163253			-3.09969	0.0478853
8073612	TSPO	translocator protein (18kDa)	-3.09876	0.0195728
8175710	CSAG2|CSAG3	CSAG family, member 2 | CSAG family, member 3	3.09657	0.00440056
8172220	NDP	Norrie disease (pseudoglioma)	-3.09458	0.0132565
8033801	ZNF562	zinc finger protein 562	-3.09239	0.013493
8180049	PSMB8	proteasome (prosome, macropain) subunit, beta type, 8 (large multifunctional peptidase 7)	-3.08993	0.0176954
7987403			3.08991	0.0239994
8051762	SLC8A1	solute carrier family 8 (sodium/calcium exchanger), member 1	3.0879	0.0126505
8178855	PSMB8	proteasome (prosome, macropain) subunit, beta type, 8 (large multifunctional peptidase 7)	-3.08638	0.0177503
8113039	MEF2C	myocyte enhancer factor 2C	3.08593	0.0360089
8125500	PSMB8	proteasome (prosome, macropain) subunit, beta type, 8 (large multifunctional peptidase 7)	-3.08465	0.0177503
7972297	ABCC4	ATP-binding cassette, sub-family C (CFTR/MRP), member 4	-3.07966	0.0197026
8154012	KANK1	KN motif and ankyrin repeat domains 1	3.07686	0.0115741
7905147	C1orf54	chromosome 1 open reading frame 54	-3.07497	0.00704881
8143633	OR2A7|OR2A4|LOC728377	olfactory receptor, family 2, subfamily A, member 7 | olfactory receptor, family 2, subfamily A, member 4 | Rho guanine nucleotide exchange factor (GEF) 5 pseudogene	3.07426	0.0288374
7912537	DHRS3	dehydrogenase/reductase (SDR family) member 3	-3.0716	0.020921
7923386	LMOD1	leiomodin 1 (smooth muscle)	3.07072	0.00984225
7954810	LRRK2	leucine-rich repeat kinase 2	-3.06935	0.0219354
8103311	FGA	fibrinogen alpha chain	3.06888	0.0490466
8041179	CLIP4	CAP-GLY domain containing linker protein family, member 4	-3.06657	0.0307234
8080964	GXYLT2	glucoside xylosyltransferase 2	-3.06585	0.0139094
8059776	KCNJ13	potassium inwardly-rectifying channel, subfamily J, member 13	3.06447	0.042986
8170580	CSAG2|CSAG3	CSAG family, member 2 | CSAG family, member 3	3.05821	0.00432116
8023855	CYB5A	cytochrome b5 type A (microsomal)	3.05629	0.0170766
8165217	NOTCH1	notch 1	3.05535	0.0105752
7924603	LBR	lamin B receptor	3.05391	0.0119466
7905028	LOC645166|LOC654342	lymphocyte-specific protein 1 pseudogene	-3.05092	0.0327781
8077851	HRH1	histamine receptor H1	-3.04988	0.0104418
7955589	NR4A1	nuclear receptor subfamily 4, group A, member 1	-3.04974	0.0113716
8097829	FHDC1	FH2 domain containing 1	3.0468	0.0172454
8016390	COPZ2	coatomer protein complex, subunit zeta 2	-3.04654	0.0485391
7935169	CYP2C8|CYP2C19	cytochrome P450, family 2, subfamily C, polypeptide 8 | cytochrome P450, family 2, subfamily C, polypeptide 19	3.04588	0.00982739
7961371	DUSP16	dual specificity phosphatase 16	3.04534	0.0200913
8114287	SPOCK1	sparc/osteonectin, cwcv and kazal-like domains proteoglycan (testican) 1	-3.04524	0.0226312
7982090	SNORD115-42|SNORD115-6|SNORD115-30|SNORD115-34|SNORD115-15|SNORD115-21|SNORD115-12|SNORD115-13|SNORD115-40|SNORD115-5|SNORD115-9|SNORD115-10|SNORD115-14|SNORD115-24	small nucleolar RNA, C/D box 115-42 | small nucleolar RNA, C/D box 115-6 | small nucleolar RNA, C/D box 115-4 | small nucleolar RNA, C/D box 115-30 | small nucleolar RNA, C/D box 115-34 | small nucleolar RNA, C/D box 115-15 | small nucleolar RNA, C/D box 115-21 | small nucleolar RNA, C/D box 115-12 | small nucleolar RNA, C/D box 115-13 | small nucleolar RNA, C/D box 115-40 | small nucleolar RNA, …	3.04021	0.00772409
7975971	SAMD15	sterile alpha motif domain containing 15	-3.03975	0.0313736
8143610	ARHGEF5|ARHGEF35|LOC728377|OR2A7	Rho guanine nucleotide exchange factor (GEF) 5 | Rho guanine nucleotide exchange factor (GEF) 35 | Rho guanine nucleotide exchange factor (GEF) 5 pseudogene | olfactory receptor, family 2, subfamily A, member 7	3.03905	0.00612331
8096335	HERC6	hect domain and RLD 6	-3.03436	0.0132565
8009844	LLGL2	lethal giant larvae homolog 2 (Drosophila)	3.03392	0.0212994
8151768	RUNX1T1	runt-related transcription factor 1; translocated to, 1 (cyclin D-related)	3.03339	0.0255887
7914326	NKAIN1	Na+/K+ transporting ATPase interacting 1	3.03138	0.0174714
8149264	PPP1R3B	protein phosphatase 1, regulatory (inhibitor) subunit 3B	3.02492	0.0288304
8031650	ZNF471	zinc finger protein 471	-3.02353	0.00886011
7926037	PFKFB3	6-phosphofructo-2-kinase/fructose-2,6-biphosphatase 3	-3.0214	0.0182172
8063000	WFDC2	WAP four-disulfide core domain 2	3.01476	0.0257963
8168674			3.01231	0.0231144
7899392	SCARNA1	small Cajal body-specific RNA 1	3.01114	0.0202104
7914015	FAM46B	family with sequence similarity 46, member B	3.00919	0.00381913
7977615	RNASE1	ribonuclease, RNase A family, 1 (pancreatic)	3.00693	0.0239134
8172531	PRAF2|WDR45	PRA1 domain family, member 2 | WD repeat domain 45	-3.00541	0.0084594
8062319	TGIF2	TGFB-induced factor homeobox 2	3.00514	0.010482
8136987	ARHGEF5|LOC728377	Rho guanine nucleotide exchange factor (GEF) 5 | Rho guanine nucleotide exchange factor (GEF) 5 pseudogene	3.00429	0.00487877
8148049	NOV	nephroblastoma overexpressed gene	-3.00263	0.0159103
8005475	TRIM16L	tripartite motif-containing 16-like | tripartite motif-containing 16	-2.9994	0.0269277
8008237	ITGA3	integrin, alpha 3 (antigen CD49C, alpha 3 subunit of VLA-3 receptor)	-2.99885	0.0273641
8127130	GCM1	glial cells missing homolog 1 (Drosophila)	2.985	0.0165277
8019486	SECTM1	secreted and transmembrane 1	-2.98334	0.0160322
8146794	PREX2	phosphatidylinositol-3,4,5-trisphosphate-dependent Rac exchange factor 2	2.97733	0.0125221
8081657	CD200		2.9762	0.0495111
8065905	GDF5|GDF5OS	growth differentiation factor 5 | growth differentiation factor 5 opposite strand	-2.97543	0.010482
8001564	DOK4	docking protein 4	2.97439	0.027976
8163202	SVEP1	sushi, von Willebrand factor type A, EGF and pentraxin domain containing 1	-2.97223	0.0206415
7929032	FAS	Fas (TNF receptor superfamily, member 6)	-2.97111	0.044592
8134351	PPP1R9A	protein phosphatase 1, regulatory (inhibitor) subunit 9A	2.97064	0.0488282
8173503	RGAG4	retrotransposon gag domain containing 4	2.97008	0.00820542
8131967			2.9677	0.0360526
7994659	MVP	major vault protein	-2.96739	0.00975065
8129804	MAP3K5	mitogen-activated protein kinase kinase kinase 5	-2.96582	0.0290159
8017927	ABCA9	ATP-binding cassette, sub-family A (ABC1), member 9	-2.96444	0.0469556
7982018	SNORD115-6|SNORD115-42|SNORD115-30|SNORD115-34|SNORD115-15|SNORD115-21|SNORD115-11|SNORD115-16|SNORD115-26|SNORD115-29|SNORD115-36|SNORD115-39|SNORD115-41|SNORD115-43|SNORD115-14|SNORD115-24	small nucleolar RNA, C/D box 115-6 | small nucleolar RNA, C/D box 115-42 | small nucleolar RNA, C/D box 115-4 | small nucleolar RNA, C/D box 115-30 | small nucleolar RNA, C/D box 115-34 | small nucleolar RNA, C/D box 115-15 | small nucleolar RNA, C/D box 115-21 | small nucleolar RNA, C/D box 115-11 | small nucleolar RNA, C/D box 115-16 | small nucleolar RNA, C/D box 115-26 | small nucleolar RNA, …	2.96054	0.00741557
7918657	PTPN22	protein tyrosine phosphatase, non-receptor type 22 (lymphoid)	-2.95957	0.0230449
7972291	SOX21	SRY (sex determining region Y)-box 21	-2.95947	0.0184228
8062395	NNAT	neuronatin	-2.95621	0.0442525
8028991	CYP2S1	cytochrome P450, family 2, subfamily S, polypeptide 1	2.95445	0.0308268
8029530	APOE|HMGA1	apolipoprotein E | high mobility group AT-hook 1	2.95399	0.00737171
8023656	KDSR	3-ketodihydrosphingosine reductase	-2.95311	0.00503244
8108744	PCDHB14	protocadherin beta 14	-2.95033	0.0215449
8109407	GALNT10	UDP-N-acetyl-alpha-D-galactosamine:polypeptide N-acetylgalactosaminyltransferase 10 (GalNAc-T10)	-2.94993	0.0461133
8042066	CCDC104	coiled-coil domain containing 104	-2.94468	0.00778862
8132860	EGFR	epidermal growth factor receptor	-2.94241	0.0107405
8129558	OR2A4|OR2A7|LOC728377	olfactory receptor, family 2, subfamily A, member 4 | olfactory receptor, family 2, subfamily A, member 7 | Rho guanine nucleotide exchange factor (GEF) 5 pseudogene	2.94088	0.0260636
7925257	LYST	lysosomal trafficking regulator	-2.93915	0.0102888
8098163			2.93897	0.0288374
7972936	FAM70B	family with sequence similarity 70, member B	-2.93257	0.0306436
8057954	C2orf66	chromosome 2 open reading frame 66	-2.93232	0.0084594
8016609	DLX3	distal-less homeobox 3	2.93153	0.0466602
8059376	SERPINE2	serpin peptidase inhibitor, clade E (nexin, plasminogen activator inhibitor type 1), member 2	-2.92612	0.0295918
8084891	FAM43A	family with sequence similarity 43, member A	-2.92559	0.0251645
7938090	CCKBR	cholecystokinin B receptor	2.92547	0.0373617
7938687	NUCB2	nucleobindin 2	-2.92537	0.0148085
7937363	PKP3	plakophilin 3	2.91943	0.00776745
8083656	MFSD1	major facilitator superfamily domain containing 1	-2.91846	0.0198542
8097282	SPRY1	sprouty homolog 1, antagonist of FGF signaling (Drosophila)	-2.9163	0.0235873
7921916	RGS5	regulator of G-protein signaling 5	-2.91332	0.0336692
7987192	SLC12A6	solute carrier family 12 (potassium/chloride transporters), member 6	-2.91189	0.0084594
8002492	HYDIN|HYDIN2	hydrocephalus inducing homolog (mouse) | hydrocephalus inducing homolog 2 (mouse)	-2.91035	0.0127794
7936507	C10orf82	chromosome 10 open reading frame 82	2.89746	0.00436646
8126710	SUPT3H	suppressor of Ty 3 homolog (S. cerevisiae)	2.89722	0.00575764
8133360	CLDN4	claudin 4	2.89689	0.0324035
7898585	NBL1	neuroblastoma, suppression of tumorigenicity 1	-2.89655	0.0166574
7980381	TMED8	transmembrane emp24 protein transport domain containing 8	-2.89626	0.00474165
7980908	FBLN5	fibulin 5	-2.89096	0.0406686
7963280	SMAGP	small cell adhesion glycoprotein	2.89088	0.0179387
8175177	MBNL3	muscleblind-like 3 (Drosophila)	2.8873	0.0256755
7981947	SNORD109A|SNORD109B	small nucleolar RNA, C/D box 109A | small nucleolar RNA, C/D box 109B	2.8863	0.037368
8085867	NEK10	NIMA (never in mitosis gene a)- related kinase 10	-2.88629	0.00994857
8009685	SLC9A3R1	solute carrier family 9 (sodium/hydrogen exchanger), member 3 regulator 1	2.88509	0.0241048
8150249	ADRB3	adrenergic, beta-3-, receptor	2.88446	0.0452336
7982098	SNORD109A|SNORD109B	small nucleolar RNA, C/D box 109A | small nucleolar RNA, C/D box 109B	2.88402	0.0373575
7960850	SLC2A14	solute carrier family 2 (facilitated glucose transporter), member 14	2.88256	0.012728
8114612	CD14		-2.87852	0.03532
7974270	ATL1	atlastin GTPase 1	-2.87784	0.0131534
8150529	DKK4	dickkopf homolog 4 (Xenopus laevis)	-2.87712	0.0119282
8160823	CNTFR	ciliary neurotrophic factor receptor	2.87607	0.0306007
8079719	CCDC36	coiled-coil domain containing 36	-2.87318	0.0223736
7981514	AHNAK2	AHNAK nucleoprotein 2	-2.87272	0.0238679
8108729	PCDHB11	protocadherin beta 11	-2.87226	0.0345368
7930299	C10orf78	chromosome 10 open reading frame 78	-2.87187	0.0233759
8054135	MGAT4A	mannosyl (alpha-1,3-)-glycoprotein beta-1,4-N-acetylglucosaminyltransferase, isozyme A	2.8667	0.010482
7961626	SLCO1A2	solute carrier organic anion transporter family, member 1A2	2.8666	0.0116471
8085665	RFTN1	raftlin, lipid raft linker 1	-2.86534	0.0306738
8018966	TIMP2	TIMP metallopeptidase inhibitor 2	-2.86468	0.0261732
7965723	UHRF1BP1L|PXK	UHRF1 binding protein 1-like | PX domain containing serine/threonine kinase	-2.86252	0.0060476
8063923	SLCO4A1	solute carrier organic anion transporter family, member 4A1	-2.86171	0.0394727
7933509	ERCC6|PGBD3	excision repair cross-complementing rodent repair deficiency, complementation group 6 | piggyBac transposable element derived 3	-2.85882	0.018899
7924450	DUSP10	dual specificity phosphatase 10	-2.8544	0.0359431
7950810	SYTL2	synaptotagmin-like 2	2.84948	0.043203
7941401	OVOL1	ovo-like 1(Drosophila)	2.84878	0.0416274
7957092	C12orf28	chromosome 12 open reading frame 28	2.84853	0.0129555
8125887	TEAD3	TEA domain family member 3	2.84776	0.00268049
7949619	SLC29A2	solute carrier family 29 (nucleoside transporters), member 2	2.84733	0.00530486
8148435	WISP1	WNT1 inducible signaling pathway protein 1	2.84563	0.0429576
7950235	STARD10	StAR-related lipid transfer (START) domain containing 10	2.84556	0.0123752
8149749	TNFRSF10D	tumor necrosis factor receptor superfamily, member 10d, decoy with truncated death domain	-2.84428	0.0219825
7946365	STK33	serine/threonine kinase 33	-2.84036	0.00493755
7990674	CIB2	calcium and integrin binding family member 2	2.83679	0.0145734
8131583	BZW2	basic leucine zipper and W2 domains 2	2.83652	0.00792748
8012220	SOX15	SRY (sex determining region Y)-box 15	2.83378	0.0254683
7923635	PLEKHA6	pleckstrin homology domain containing, family A member 6	2.82795	0.00743835
8059177	TUBA4A	tubulin, alpha 4a	-2.82621	0.0435301
8073775	FBLN1	fibulin 1	2.82454	0.0378257
8072314	LIF	leukemia inhibitory factor (cholinergic differentiation factor)	-2.8215	0.0275172
8071536	HIC2	hypermethylated in cancer 2	2.82082	0.00766247
8116780	DSP	desmoplakin	2.81966	0.049716
8083071	SPSB4	splA/ryanodine receptor domain and SOCS box containing 4	2.81725	0.0255887
7948900	SNORD30	small nucleolar RNA, C/D box 30	2.81706	0.012775
7954711	C12orf35	chromosome 12 open reading frame 35	2.81596	0.0223169
8106761			2.81486	0.0454687
8099172	CRMP1	collapsin response mediator protein 1	2.81448	0.0277064
7925342	ERO1LB	ERO1-like beta (S. cerevisiae)	-2.81211	0.0152688
8123407	MLLT4|LOC100505818	myeloid/lymphoid or mixed-lineage leukemia (trithorax homolog, Drosophila); translocated to, 4 | afadin-like	2.80767	0.00872566
8136580	RAB19		2.80595	0.014431
8058849	2012-03-04	membrane-associated ring finger (C3HC4) 4	-2.8052	0.00766247
8050619	APOB	apolipoprotein B (including Ag(x) antigen)	2.80425	0.0370959
8104141	PLEKHG4B	pleckstrin homology domain containing, family G (with RhoGef domain) member 4B	2.80154	0.0235873
8085206	CAMK1|OGG1	calcium/calmodulin-dependent protein kinase I | 8-oxoguanine DNA glycosylase	-2.79976	0.0306436
7938231	PPFIBP2	PTPRF interacting protein, binding protein 2 (liprin beta 2)	2.79792	0.0113716
8176442	TBL1Y	transducin (beta)-like 1, Y-linked	2.79759	0.0051845
8177732	HLA-A|HLA-B	major histocompatibility complex, class I, A | major histocompatibility complex, class I, B	-2.79753	0.0207577
8039144	TMC4	transmembrane channel-like 4	2.79732	0.0239466
8042568	OR7E91P	olfactory receptor, family 7, subfamily E, member 91 pseudogene	2.79652	0.00776745
8023598	RNF152	ring finger protein 152	-2.7909	0.0186249
8109938	RANBP17	RAN binding protein 17	2.78886	0.0060476
7961365	MANSC1	MANSC domain containing 1	-2.78879	0.0182398
8078196	KCNH8	potassium voltage-gated channel, subfamily H (eag-related), member 8	2.7873	0.0302139
8150988	ASPH	aspartate beta-hydroxylase	-2.7867	0.0407068
8039013	ZNF321	zinc finger protein 321	2.78581	0.016396
8110491	ZNF354C	zinc finger protein 354C	-2.785	0.0371011
8030181	CGB2|CGB5|CGB8|CGB1	chorionic gonadotropin, beta polypeptide 2 | chorionic gonadotropin, beta polypeptide 5 | chorionic gonadotropin, beta polypeptide 8 | chorionic gonadotropin, beta polypeptide 1	2.78352	0.0431398
8025672	SLC44A2	solute carrier family 44, member 2	2.78347	0.00962366
7975076	HSPA2	heat shock 70kDa protein 2	2.78288	0.0259542
7957673	C12orf55	chromosome 12 open reading frame 55	-2.77979	0.0177984
7955637	KRT18	keratin 18	2.77945	0.0136335
8010737	RAC3	ras-related C3 botulinum toxin substrate 3 (rho family, small GTP binding protein Rac3)	2.77623	0.0137946
7986605	POTEB|POTEC|POTED	POTE ankyrin domain family, member B | POTE ankyrin domain family, member C | POTE ankyrin domain family, member D	2.77277	0.0084594
8129677	SGK1	serum/glucocorticoid regulated kinase 1	-2.76976	0.0102701
7953569	PTPN6	protein tyrosine phosphatase, non-receptor type 6	2.76964	0.0172342
8129254	MAN1A1	mannosidase, alpha, class 1A, member 1	2.76841	0.0141392
7962703	COL2A1	collagen, type II, alpha 1	2.76667	0.0084594
8051030	SLC5A6	solute carrier family 5 (sodium-dependent vitamin transporter), member 6	2.76465	0.0223736
8120431	PTP4A1	protein tyrosine phosphatase type IVA, member 1	-2.76134	0.00421744
8010287	C1QTNF1	C1q and tumor necrosis factor related protein 1	-2.75733	0.0334511
8096050	FGF5	fibroblast growth factor 5	-2.75561	0.0497852
8072710	APOL6	apolipoprotein L, 6	-2.75552	0.0250699
7951614	PPP2R1B	protein phosphatase 2, regulatory subunit A, beta	-2.75464	0.0170749
8027312	ZNF429	zinc finger protein 429	2.75451	0.00640879
8117800	HLA-A|HLA-B	major histocompatibility complex, class I, A | major histocompatibility complex, class I, B	-2.75329	0.0178115
8015511	DHX58	DEXH (Asp-Glu-X-His) box polypeptide 58	-2.75303	0.0287136
8016646	COL1A1	collagen, type I, alpha 1	2.75287	0.0347745
7992795	THOC6|HCFC1R1	THO complex 6 homolog (Drosophila) | host cell factor C1 regulator 1 (XPO1 dependent)	2.75275	0.00918797
8173825	RPS6KA6	ribosomal protein S6 kinase, 90kDa, polypeptide 6	-2.75158	0.0231144
8054377	FHL2	four and a half LIM domains 2	-2.74767	0.030384
8120215	PAQR8	progestin and adipoQ receptor family member VIII	2.74514	0.0302597
8013015	CENPV	centromere protein V	2.74193	0.0106767
8168472	ATP7A	ATPase, Cu++ transporting, alpha polypeptide	-2.74193	0.0169535
8019912	EMILIN2	elastin microfibril interfacer 2	2.73971	0.0463463
8044417	TMEM87B	transmembrane protein 87B	-2.73729	0.0222793
8026047	JUNB	jun B proto-oncogene	-2.7371	0.018899
7982938	TYRO3		2.73551	0.0216804
8068401	CBR1	carbonyl reductase 1	-2.73371	0.0236818
8122038	TMEM200A	transmembrane protein 200A	-2.731	0.0237132
8140752	ABCB4	ATP-binding cassette, sub-family B (MDR/TAP), member 4	2.73068	0.0364923
8090098	MYLK	myosin light chain kinase	2.72767	0.0364184
8164580	PTGES	prostaglandin E synthase	-2.72583	0.0359745
7925691	ZNF124	zinc finger protein 124	2.72458	0.0102888
8089606	WDR52	WD repeat domain 52	-2.72373	0.0221952
8139820	ZNF680	zinc finger protein 680	-2.72282	0.00797374
7990636	C15orf5	chromosome 15 open reading frame 5	-2.72255	0.0258614
8082100	PARP14	poly (ADP-ribose) polymerase family, member 14	-2.72111	0.0157417
8021453	SEC11C	SEC11 homolog C (S. cerevisiae)	-2.72076	0.0157134
8105121	GHR	growth hormone receptor	2.71579	0.020968
8143307	HIPK2	homeodomain interacting protein kinase 2	-2.71541	0.0145858
7946401	ST5	suppression of tumorigenicity 5	-2.71518	0.00947714
7917514			-2.71501	0.0207345
8167449	PLP2|PRICKLE3	proteolipid protein 2 (colonic epithelium-enriched) | prickle homolog 3 (Drosophila)	-2.71346	0.00849871
7927732	ARID5B	AT rich interactive domain 5B (MRF1-like)	-2.71237	0.0193072
8037103	GRIK5	glutamate receptor, ionotropic, kainate 5	-2.70882	0.024404
8121886	HINT3	histidine triad nucleotide binding protein 3	-2.7082	0.0111667
7927099	LOC84856		-2.70569	0.0405778
8077499	LOH3CR2A	loss of heterozygosity, 3, chromosomal region 2, gene A	2.70005	0.0414335
8113220	ELL2	elongation factor, RNA polymerase II, 2	-2.69884	0.0084594
8024687	TJP3	tight junction protein 3 (zona occludens 3)	2.69555	0.0200639
7938100	SMPD1	sphingomyelin phosphodiesterase 1, acid lysosomal	-2.69348	0.0122071
8107356	DCP2		2.6917	0.0122071
7919095	NOTCH2	notch 2	-2.6871	0.0175192
7965760	DEPDC4	DEP domain containing 4	2.68647	0.0286695
8169365	TMEM164	transmembrane protein 164	-2.68601	0.0218769
8139307	MYL7	myosin, light chain 7, regulatory	2.68499	0.0215356
8171921	DMD	dystrophin	2.68425	0.00381913
8167185	TIMP1	TIMP metallopeptidase inhibitor 1	-2.68328	0.0155862
7905154	C1orf51	chromosome 1 open reading frame 51	-2.68088	0.0132347
8155121	NPR2	natriuretic peptide receptor B/guanylate cyclase B (atrionatriuretic peptide receptor B)	-2.6775	0.0151852
8062312	MYL9	myosin, light chain 9, regulatory	2.67655	0.0265197
7956658	SLC16A7	solute carrier family 16, member 7 (monocarboxylic acid transporter 2)	-2.67653	0.0228835
8134117	FZD1	frizzled homolog 1 (Drosophila)	-2.67557	0.00797374
7900235	MACF1	microtubule-actin crosslinking factor 1	-2.67417	0.0114377
8154316	UHRF2	ubiquitin-like with PHD and ring finger domains 2	-2.67272	0.0138165
7961546	EPS8	epidermal growth factor receptor pathway substrate 8	-2.66984	0.0354736
8034696	MIR27A	microRNA 27a	-2.66792	0.0339949
8167912	KLF8	Kruppel-like factor 8	2.66704	0.0160726
8123104	FNDC1	fibronectin type III domain containing 1	-2.66681	0.0146111
7969830	ZIC2	Zic family member 2 (odd-paired homolog, Drosophila)	2.66539	0.0337725
8071049	LOC51152	melanoma antigen	-2.66485	0.025474
8082075	DTX3L|PARP9	deltex 3-like (Drosophila) | poly (ADP-ribose) polymerase family, member 9	-2.66422	0.0250699
7973352	LRP10	low density lipoprotein receptor-related protein 10	-2.66109	0.0103253
8030002	ZNF114	zinc finger protein 114	2.66031	0.00738601
7963577	SPRYD3	SPRY domain containing 3	-2.65977	0.00776745
7936734	FGFR2	fibroblast growth factor receptor 2	2.65966	0.028625
8105191	PARP8	poly (ADP-ribose) polymerase family, member 8	2.65643	0.0103659
7983867	CGNL1	cingulin-like 1	2.65631	0.0478948
7946454	SCUBE2	signal peptide, CUB domain, EGF-like 2	-2.65627	0.0250264
7943760	SIK2	salt-inducible kinase 2	-2.65508	0.0084594
8108708	PCDHB7	protocadherin beta 7	-2.65367	0.0311515
7984569	LRRC49|THAP10	leucine rich repeat containing 49 | THAP domain containing 10	-2.6536	0.00244203
8158059	STXBP1	syntaxin binding protein 1	-2.65036	0.00698494
8048782	COL4A3	collagen, type IV, alpha 3 (Goodpasture antigen)	-2.6496	0.0106614
8002878	TMEM170A	transmembrane protein 170A	2.64722	0.00663408
7946306	OVCH2	ovochymase 2 (gene/pseudogene)	2.64518	0.0061628
8136341	BPGM	2,3-bisphosphoglycerate mutase	-2.64387	0.010482
7950701	ODZ4	odz, odd Oz/ten-m homolog 4 (Drosophila)	-2.64246	0.0261983
8059878	IQCA1	IQ motif containing with AAA domain 1	2.64106	0.00978943
8035782	ZNF682	zinc finger protein 682	2.63925	0.0157213
7919747			-2.63712	0.0127794
8092765	C3orf59	chromosome 3 open reading frame 59	2.63674	0.00764708
8073015	KDELR3	KDEL (Lys-Asp-Glu-Leu) endoplasmic reticulum protein retention receptor 3	-2.63535	0.0234228
8048926	SP140L	SP140 nuclear body protein-like	-2.6349	0.0387667
8177717	HLA-F	major histocompatibility complex, class I, F	-2.63455	0.029055
8141150	ASNS	asparagine synthetase (glutamine-hydrolyzing)	2.63383	0.0240736
8122982	ZDHHC14	zinc finger, DHHC-type containing 14	-2.63237	0.0164127
7972682	KDELC1	KDEL (Lys-Asp-Glu-Leu) containing 1	-2.63228	0.0160265
8145669	RBPMS	RNA binding protein with multiple splicing	2.63175	0.0181226
8098041	TMEM144	transmembrane protein 144	2.6302	0.0228835
7899534	EPB41	erythrocyte membrane protein band 4.1 (elliptocytosis 1, RH-linked)	2.62777	0.0124521
8175666	GABRE	gamma-aminobutyric acid (GABA) A receptor, epsilon	-2.62048	0.0375689
8120279	LRRC1	leucine rich repeat containing 1	2.62036	0.00849871
7972487	DOCK9	dedicator of cytokinesis 9	2.6182	0.00706367
7994345	SBK1	SH3-binding domain kinase 1	2.61655	0.00215391
8094938	NIPAL1	NIPA-like domain containing 1	2.61267	0.0142176
7963670	MAP3K12	mitogen-activated protein kinase kinase kinase 12	-2.61067	0.0305905
8032789	STAP2	signal transducing adaptor family member 2	2.61027	0.023225
7923991	PLXNA2	plexin A2	2.60729	0.0323067
7981974	SNORD116-13	small nucleolar RNA, C/D box 116-13	2.6071	0.0232931
8056327	GRB14	growth factor receptor-bound protein 14	2.60622	0.00412178
8120783	MYO6|PATZ1	myosin VI | POZ (BTB) and AT hook containing zinc finger 1	2.60512	0.00780733
8161964	FRMD3	FERM domain containing 3	-2.6049	0.0295918
7982564	SPRED1	sprouty-related, EVH1 domain containing 1	-2.6045	0.0178115
8109528	CYFIP2	cytoplasmic FMR1 interacting protein 2	2.60422	0.0206803
8081386	NFKBIZ	nuclear factor of kappa light polypeptide gene enhancer in B-cells inhibitor, zeta	-2.60404	0.0477349
8027348	ZNF730	zinc finger protein 730	2.60073	0.0410571
8109086	ADRB2	adrenergic, beta-2-, receptor, surface	-2.60006	0.0152688
7985310	FAM108C1	family with sequence similarity 108, member C1	-2.59973	0.02414
8173551	PHKA1	phosphorylase kinase, alpha 1 (muscle)	-2.59935	0.00609523
8093425	IDUA	iduronidase, alpha-L-	-2.59906	0.0063646
8132503	STK17A	serine/threonine kinase 17a	-2.59808	0.0101465
8093518	FGFR3	fibroblast growth factor receptor 3	2.59471	0.00571628
8008321	ACSF2	acyl-CoA synthetase family member 2	2.59447	0.0103831
8030448	CPT1C	carnitine palmitoyltransferase 1C	-2.59322	0.0184311
7962794	ZNF641	zinc finger protein 641	2.58982	0.0139094
8105077	CARD6	caspase recruitment domain family, member 6	-2.58509	0.0181569
8079117	CCBP2	chemokine binding protein 2	2.5846	0.00704881
8130939	DLL1	delta-like 1 (Drosophila)	2.58453	0.0184337
8075462	SELM	selenoprotein M	-2.58361	0.0298302
8177628	CCDC125	coiled-coil domain containing 125	-2.58355	0.0273096
8154386			-2.58321	0.0182702
8056784	DLX2	distal-less homeobox 2	2.58309	0.0268662
8165974	CLCN4	chloride channel 4	2.58236	0.00244203
8128818	WASF1	WAS protein family, member 1	2.57944	0.00778862
8072926	H1F0	H1 histone family, member 0	2.57928	0.00575764
8022728	DSC1	desmocollin 1	2.57841	0.0141003
7969651	DNAJC3	DnaJ (Hsp40) homolog, subfamily C, member 3	-2.57641	0.0114247
8170007	LOC644538		-2.57476	0.0239466
7975136	FUT8	fucosyltransferase 8 (alpha (1,6) fucosyltransferase)	2.57437	0.0309455
8169249	MID2	midline 2	-2.57387	0.0451612
8146579	CHD7	chromodomain helicase DNA binding protein 7	2.5736	0.00771988
8010454	RNF213	ring finger protein 213	-2.57133	0.0233585
8127646	FILIP1	filamin A interacting protein 1	2.57064	0.00706367
8053406	RETSAT	retinol saturase (all-trans-retinol 13,14-reductase)	-2.56862	0.0114566
7906852	UHMK1	U2AF homology motif (UHM) kinase 1	-2.56831	0.0114811
7904478	LOC51152	melanoma antigen	-2.56695	0.0378523
7953590	MIR200C	microRNA 200c	2.56623	0.0135724
7968800	DGKH	diacylglycerol kinase, eta	-2.56581	0.0183687
8086595	XCR1	chemokine (C motif) receptor 1	2.56366	0.043776
8034320	ZNF433	zinc finger protein 433	2.56298	0.0174907
8071809	GSTT2|GSTT2B	glutathione S-transferase theta 2 | glutathione S-transferase theta 2B (gene/pseudogene)	-2.55861	0.0250264
8074962	GSTT2|GSTT2B	glutathione S-transferase theta 2 | glutathione S-transferase theta 2B (gene/pseudogene)	-2.55855	0.0250811
8171222	HDHD1	haloacid dehalogenase-like hydrolase domain containing 1	2.55796	0.00994857
8127743	HMGN3	high mobility group nucleosomal binding domain 3	2.5579	0.00493755
8168790	TMEM35	transmembrane protein 35	-2.55759	0.012775
8179019	HLA-F	major histocompatibility complex, class I, F	-2.5569	0.0294417
7958960	TPCN1	two pore segment channel 1	-2.55403	0.0080026
7958410	FICD	FIC domain containing	-2.55295	0.0204833
8068866	PKNOX1|NDUFV3	PBX/knotted 1 homeobox 1 | NADH dehydrogenase (ubiquinone) flavoprotein 3, 10kDa	2.55066	0.00966591
8015635	PTRF	polymerase I and transcript release factor	-2.55059	0.0108076
8143127	FAM180A	family with sequence similarity 180, member A	-2.54914	0.0277064
8026875	SNORA68	small nucleolar RNA, H/ACA box 68	2.54414	0.0122975
8114476	SIL1		-2.5435	0.0182172
8139758	CHCHD2	coiled-coil-helix-coiled-coil-helix domain containing 2	-2.54192	0.0150679
8143397	DENND2A	DENN/MADD domain containing 2A	2.54037	0.0122071
8160088	MPDZ	multiple PDZ domain protein	2.53944	0.0235521
8171284	GPR143	G protein-coupled receptor 143	2.53925	0.0128076
8087419	AMT|NICN1	aminomethyltransferase | nicolin 1	2.53904	0.00918797
8003962	PLD2	phospholipase D2	2.53826	0.00341494
8157947	ZBTB34	zinc finger and BTB domain containing 34	2.5381	0.0178036
7977621	NDRG2	NDRG family member 2	2.53805	0.0191123
8117760	HLA-F	major histocompatibility complex, class I, F	-2.53662	0.0256555
8120719	CD109		-2.53306	0.0273035
8079740	STGC3		-2.53203	0.0282808
7900336	MACF1	microtubule-actin crosslinking factor 1	-2.53186	0.0173217
7995492	ADCY7	adenylate cyclase 7	-2.52885	0.0206415
7950248	FCHSD2	FCH and double SH3 domains 2	-2.52671	0.0217913
7990774	RASGRF1	Ras protein-specific guanine nucleotide-releasing factor 1	2.52551	0.007484
8095216	KIAA1211		2.52452	0.0168363
8163505	HDHD3	haloacid dehalogenase-like hydrolase domain containing 3	2.52384	0.0160265
8100362	LNX1|FIP1L1	ligand of numb-protein X 1 | FIP1 like 1 (S. cerevisiae)	2.52346	0.0102888
8068671	BACE2	beta-site APP-cleaving enzyme 2	-2.51867	0.0296988
8152119	NCALD	neurocalcin delta	2.5177	0.013589
7995803	MT1JP|MT1M	metallothionein 1J (pseudogene) | metallothionein 1M	-2.51654	0.0316944
7943442	DYNC2H1	dynein, cytoplasmic 2, heavy chain 1	-2.51614	0.0173659
7918925	TRIM45	tripartite motif-containing 45	2.51552	0.0194692
7914667	CSMD2	CUB and Sushi multiple domains 2	-2.51552	0.0130566
8171449	ACE2	angiotensin I converting enzyme (peptidyl-dipeptidase A) 2	2.51514	0.0377596
7982868	CHAC1	ChaC, cation transport regulator homolog 1 (E. coli)	2.51476	0.0437781
8006531	SLFN5	schlafen family member 5	-2.51473	0.0213359
8070073	C21orf62	chromosome 21 open reading frame 62	-2.51335	0.0437062
8060134	KIF1A	kinesin family member 1A	2.51275	0.00859977
7982002	SNORD116-27	small nucleolar RNA, C/D box 116-27	2.51248	0.00938835
8112439	CCDC125	coiled-coil domain containing 125	-2.50807	0.0298203
7973618	IRF9	interferon regulatory factor 9	-2.50797	0.00841103
8069933	C21orf45	chromosome 21 open reading frame 45	2.5072	0.0461107
8154227			-2.50602	0.0155145
7965510	TMCC3	transmembrane and coiled-coil domain family 3	2.5046	0.0322105
8173208	SPIN4	spindlin family, member 4	2.50458	0.0386233
7921621			-2.50433	0.0191512
7957260	GLIPR1|KRR1	GLI pathogenesis-related 1 | KRR1, small subunit (SSU) processome component, homolog (yeast)	-2.50376	0.0358974
7910915	CHRM3	cholinergic receptor, muscarinic 3	2.50345	0.0178342
8093440	FGFRL1	fibroblast growth factor receptor-like 1	-2.50157	0.0155022
8025945	ZNF441	zinc finger protein 441	-2.50155	0.013493
8107100	RGMB	RGM domain family, member B	-2.50152	0.0344839
8094574	TBC1D1	TBC1 (tre-2/USP6, BUB2, cdc16) domain family, member 1	2.50124	0.0419903
8176574	LOC652811	matrix-remodeling-associated protein 5-like	2.49974	0.0230449
7906433			-2.49889	0.0265079
7977497	CCNB1IP1	cyclin B1 interacting protein 1	2.49759	0.0183547
7948904	SNORD28	small nucleolar RNA, C/D box 28	2.49697	0.0142176
8169154			-2.49674	0.0181946
8147439	PLEKHF2	pleckstrin homology domain containing, family F (with FYVE domain) member 2	2.49446	0.0161457
8143110	SLC13A4	solute carrier family 13 (sodium/sulfate symporters), member 4	2.49415	0.0370959
7972805	RAB20		2.49071	0.010482
8083494	MME	membrane metallo-endopeptidase	-2.49009	0.0290688
8139207	INHBA	inhibin, beta A	-2.48796	0.0220209
8097903	TLR2	toll-like receptor 2	-2.48701	0.00774758
8117630	ZNF165	zinc finger protein 165	2.48575	0.012728
8145977	PLEKHA2	pleckstrin homology domain containing, family A (phosphoinositide binding specific) member 2	-2.48472	0.0332639
8177788	HLA-E|HLA-B	major histocompatibility complex, class I, E | major histocompatibility complex, class I, B	-2.48433	0.013978
8179103	HLA-E|HLA-B	major histocompatibility complex, class I, E | major histocompatibility complex, class I, B	-2.48372	0.0139524
7955663	TENC1	tensin like C1 domain containing phosphatase (tensin 2)	-2.47711	0.0164235
8073548	2012-09-03	septin 3	2.47694	0.0223736
8113981	P4HA2	prolyl 4-hydroxylase, alpha polypeptide II	-2.47548	0.0270611
8103520	TRIM61	tripartite motif-containing 61	-2.47246	0.0219825
7927202	ZNF22|C10orf25	zinc finger protein 22 (KOX 15) | chromosome 10 open reading frame 25	2.47192	0.0193013
8012953	TRIM16	tripartite motif-containing 16	-2.47158	0.0462197
8051864	LOC728819	hCG1645220	-2.47141	0.0107809
8057045	FKBP7	FK506 binding protein 7	-2.47065	0.0409343
8162533	PTCH1	patched 1	2.47011	0.0366408
8145736	NRG1	neuregulin 1	-2.46896	0.0287911
8020455	GATA6	GATA binding protein 6	2.46602	0.0261983
7922418	SNORD74	small nucleolar RNA, C/D box 74	2.46532	0.0146252
7944082	TAGLN|PCSK7	transgelin | proprotein convertase subtilisin/kexin type 7	2.46321	0.0283409
8129458	ARHGAP18	Rho GTPase activating protein 18	-2.45989	0.0356234
7917944	MIR137	microRNA 137	-2.45963	0.0479373
7956301	LRP1	low density lipoprotein receptor-related protein 1	-2.45872	0.0102701
8027292	ZNF431	zinc finger protein 431	2.45863	0.0178036
8020878	MAPRE2	microtubule-associated protein, RP/EB family, member 2	-2.45762	0.0168153
7985134	IDH3A|ACSBG1	isocitrate dehydrogenase 3 (NAD+) alpha | acyl-CoA synthetase bubblegum family member 1	-2.45725	0.0035682
7953321	LTBR	lymphotoxin beta receptor (TNFR superfamily, member 3)	-2.45724	0.0116121
8173955	SYTL4	synaptotagmin-like 4	-2.45601	0.0142692
7903188	PTBP2	polypyrimidine tract binding protein 2	2.45578	0.03257
7950447	XRRA1|RNF169	X-ray radiation resistance associated 1 | ring finger protein 169	-2.45253	0.0084594
8068494			-2.45202	0.0134474
8147461	SDC2	syndecan 2	-2.45109	0.00856038
7939546	CD82		-2.44942	0.0248902
8162531			-2.44815	0.0490466
8035506	CRLF1	cytokine receptor-like factor 1	-2.44773	0.0397708
7973727	NYNRIN	NYN domain and retroviral integrase containing	2.44735	0.0255887
7987172	C15orf24	chromosome 15 open reading frame 24	-2.44729	0.00994857
8040292	GREB1	growth regulation by estrogen in breast cancer 1	2.44684	0.0170749
8027268	ZNF66P	zinc finger protein 66, pseudogene	2.4463	0.02275
7972735			-2.44617	0.0217165
8091799	C3orf57	chromosome 3 open reading frame 57	2.44594	0.0337404
7914592	TMEM54	transmembrane protein 54	2.44541	0.0183736
7999423	SOCS1	suppressor of cytokine signaling 1	2.44522	0.00719132
8004152	WSCD1	WSC domain containing 1	-2.4431	0.0128076
7969374	C13orf34|DIS3	chromosome 13 open reading frame 34 | DIS3 mitotic control homolog (S. cerevisiae)	2.44276	0.0434477
7966150	SSH1	slingshot homolog 1 (Drosophila)	-2.44189	0.0273096
8157941	ZBTB34	zinc finger and BTB domain containing 34	2.44062	0.0192108
7955887	HOXC5	homeobox C5	2.43877	0.0149328
7966127	SELPLG	selectin P ligand	-2.43721	0.0153768
8117890	HLA-E|HLA-B	major histocompatibility complex, class I, E | major histocompatibility complex, class I, B	-2.43706	0.0140729
8090193	HEG1	HEG homolog 1 (zebrafish)	-2.43461	0.0178115
7968126	LSP1	lymphocyte-specific protein 1	-2.43438	0.0267513
7912520	NPPB	natriuretic peptide B	2.43393	0.0245233
7919669	MTMR11	myotubularin related protein 11	2.43295	0.0157831
8107897	PDLIM4	PDZ and LIM domain 4	-2.43268	0.014549
7953303	PLEKHG6	pleckstrin homology domain containing, family G (with RhoGef domain) member 6	2.43134	0.0136244
8068266	IFNAR1	interferon (alpha, beta and omega) receptor 1	-2.42942	0.00859977
7936100	CALHM2	calcium homeostasis modulator 2	-2.42609	0.0260636
8164535	CRAT	carnitine O-acetyltransferase	-2.42469	0.0136197
8155503	LOC100132167		-2.42417	0.00776745
7907788			-2.42375	0.00848613
7934101	AIFM2	apoptosis-inducing factor, mitochondrion-associated, 2	-2.42306	0.0137231
8025877	LPPR2	lipid phosphate phosphatase-related protein type 2	-2.42301	0.0160322
8100085	GNPDA2	glucosamine-6-phosphate deaminase 2	-2.42227	0.00792548
8098326			-2.42049	0.0295918
8107594	SNCAIP	synuclein, alpha interacting protein	2.41782	0.00278078
8117663	NKAPL	NFKB activating protein-like	-2.4172	0.0134074
7909188	IKBKE	inhibitor of kappa light polypeptide gene enhancer in B-cells, kinase epsilon	-2.41605	0.0104046
8104607			-2.41253	0.0274699
8147065	RALYL	RALY RNA binding protein-like	2.41204	0.0295219
7943498	DYNC2H1	dynein, cytoplasmic 2, heavy chain 1	-2.41202	0.00776745
7898957	RCAN3	RCAN family member 3	2.40984	0.0302841
8060418	SIRPA	signal-regulatory protein alpha	-2.40948	0.0135844
7920291	S100A16	S100 calcium binding protein A16	-2.40711	0.0116832
8092691	BCL6	B-cell CLL/lymphoma 6	-2.40496	0.0174857
7965357	GALNT4|POC1B	UDP-N-acetyl-alpha-D-galactosamine:polypeptide N-acetylgalactosaminyltransferase 4 (GalNAc-T4) | POC1 centriolar protein homolog B (Chlamydomonas)	-2.40305	0.0111667
8109001	SPINK5	serine peptidase inhibitor, Kazal type 5	2.40051	0.0242192
8068238	IFNAR2|IL10RB	interferon (alpha, beta and omega) receptor 2 | interleukin 10 receptor, beta	-2.40037	0.0316574
7969533	SLAIN1	SLAIN motif family, member 1	2.39885	0.0218769
7948908	SNORD26|SNHG1	small nucleolar RNA, C/D box 26 | small nucleolar RNA host gene 1 (non-protein coding)	2.39828	0.0125221
7930631	TDRD1	tudor domain containing 1	-2.39796	0.0182398
7964300	ZBTB39	zinc finger and BTB domain containing 39	2.39248	0.0084594
7918284	TAF13		-2.39238	0.0146111
7973724	NYNRIN	NYN domain and retroviral integrase containing	2.39168	0.0353137
8128934			-2.39142	0.0139185
8114050	2012-09-08	septin 8	2.38987	0.0192844
8041867	MSH2	mutS homolog 2, colon cancer, nonpolyposis type 1 (E. coli)	2.38948	0.0412766
8112409	SGTB	small glutamine-rich tetratricopeptide repeat (TPR)-containing, beta	-2.3869	0.0275881
8051998	MCFD2	multiple coagulation factor deficiency 2	-2.3865	0.00931076
7899436	SESN2	sestrin 2	2.38569	0.0269277
8121095	ANKRD6|LYRM2	ankyrin repeat domain 6 | LYR motif containing 2	2.38467	0.0260636
7954469	RASSF8	Ras association (RalGDS/AF-6) domain family (N-terminal) member 8	-2.3846	0.0306436
8146921	RDH10	retinol dehydrogenase 10 (all-trans)	2.38348	0.0411294
8108166	TXNDC15	thioredoxin domain containing 15	-2.38095	0.00966803
7910674			-2.38014	0.0265488
8173041	FAM120C	family with sequence similarity 120C	-2.37847	0.00738601
8004175	TXNDC17|MED31|KIAA0753	thioredoxin domain containing 17 | mediator complex subunit 31 | KIAA0753	-2.37837	0.0113214
8163402	ROD1		2.37593	0.0083494
7957417	TMTC2	transmembrane and tetratricopeptide repeat containing 2	2.3756	0.0361679
8117572	ZNF391	zinc finger protein 391	2.37348	0.0231144
7999468	LITAF	lipopolysaccharide-induced TNF factor	2.3721	0.0230653
7934898	ANKRD22	ankyrin repeat domain 22	2.37156	0.0288374
7905220	ECM1	extracellular matrix protein 1	-2.36967	0.0267725
8040792	EMILIN1	elastin microfibril interfacer 1	-2.36954	0.0128076
7905481			2.3677	0.0132754
7957688	C12orf63	chromosome 12 open reading frame 63	-2.36547	0.023562
8117777	HLA-H|HLA-G|HLA-A|HLA-B	major histocompatibility complex, class I, H (pseudogene) | major histocompatibility complex, class I, G | major histocompatibility complex, class I, A | major histocompatibility complex, class I, B	-2.36504	0.044592
8095376	MT2A	metallothionein 2A	-2.36331	0.0401129
8035838	ZNF724P	zinc finger protein 724, pseudogene	2.36269	0.0269748
7974816	SLC38A6	solute carrier family 38, member 6	-2.35847	0.0312934
7906443	FCER1A	Fc fragment of IgE, high affinity I, receptor for; alpha polypeptide	-2.35792	0.0400876
7905929	EFNA1	ephrin-A1	2.35769	0.00744273
7912638	C1orf126|KAZ	chromosome 1 open reading frame 126 | kazrin	2.35595	0.0304534
8035808	ZNF100	zinc finger protein 100	2.35437	0.0468228
8163084			-2.35381	0.0171095
7974372	GPR137C	G protein-coupled receptor 137C	-2.35353	0.00706367
8000413	NSMCE1	non-SMC element 1 homolog (S. cerevisiae)	-2.353	0.0113716
8049528	LRRFIP1	leucine rich repeat (in FLII) interacting protein 1	-2.35196	0.00864534
8147848	OXR1	oxidation resistance 1	2.35183	0.0288374
8043114	TCF7L1	transcription factor 7-like 1 (T-cell specific, HMG-box)	2.35131	0.0127853
8091422	WWTR1	WW domain containing transcription regulator 1	-2.34933	0.00426601
8155530	KGFLP2|KGFLP1|FGF7|FLJ20444	keratinocyte growth factor-like protein 2 | keratinocyte growth factor-like protein 1 | fibroblast growth factor 7 | hypothetical protein FLJ20444	-2.34774	0.00766217
7932796	SVIL	supervillin	-2.34477	0.0274874
7909768	SPATA17	spermatogenesis associated 17	-2.34439	0.0140308
7915612	PTCH2	patched 2	2.34431	0.0223745
8016739	TOB1	transducer of ERBB2, 1	-2.3433	0.0239134
7945997			-2.34068	0.0321615
8126312	TFEB	transcription factor EB	-2.33919	0.00500426
8053417	CAPG	capping protein (actin filament), gelsolin-like	2.33858	0.0226313
8094340	MIR218-1	microRNA 218-1	2.33812	0.0239466
7933084	NAMPT	nicotinamide phosphoribosyltransferase	-2.33587	0.0285149
8065607	PLAGL2	pleiomorphic adenoma gene-like 2	2.33447	0.00897006
8012349	PER1	period homolog 1 (Drosophila)	-2.33327	0.00642252
7929132	PCGF5	polycomb group ring finger 5	-2.33176	0.0103142
8083445			-2.33115	0.0238094
8025255	STXBP2	syntaxin binding protein 2	2.33038	0.0161457
8019705	RNU2-1|RNU2-2|WDR74	RNA, U2 small nuclear 1 | RNA, U2 small nuclear 2 | WD repeat domain 74	2.3303	0.00972711
8019703	RNU2-1|RNU2-2|WDR74	RNA, U2 small nuclear 1 | RNA, U2 small nuclear 2 | WD repeat domain 74	2.33029	0.00972711
8019707	RNU2-1|RNU2-2|WDR74	RNA, U2 small nuclear 1 | RNA, U2 small nuclear 2 | WD repeat domain 74	2.32993	0.00972711
8103535	GK3P	glycerol kinase 3 pseudogene	-2.32909	0.0205514
8171561	SCML2	sex comb on midleg-like 2 (Drosophila)	2.32856	0.0196783
8099817	FLJ13197		2.32811	0.0264459
8124689	HCG4	HLA complex group 4	-2.32795	0.0183969
7923596	ETNK2	ethanolamine kinase 2	2.32782	0.0312946
8019633	RNU2-1|RNU2-2|WDR74	RNA, U2 small nuclear 1 | RNA, U2 small nuclear 2 | WD repeat domain 74	2.32756	0.00966803
8019635	RNU2-1|RNU2-2|WDR74	RNA, U2 small nuclear 1 | RNA, U2 small nuclear 2 | WD repeat domain 74	2.3274	0.00967027
8019631	RNU2-1|RNU2-2|WDR74	RNA, U2 small nuclear 1 | RNA, U2 small nuclear 2 | WD repeat domain 74	2.32738	0.00967027
8019639	RNU2-1|RNU2-2|WDR74	RNA, U2 small nuclear 1 | RNA, U2 small nuclear 2 | WD repeat domain 74	2.3273	0.00967027
8019637	RNU2-1|RNU2-2|WDR74	RNA, U2 small nuclear 1 | RNA, U2 small nuclear 2 | WD repeat domain 74	2.32711	0.00967027
8019641	RNU2-1|RNU2-2|WDR74	RNA, U2 small nuclear 1 | RNA, U2 small nuclear 2 | WD repeat domain 74	2.32706	0.00967027
8124622	ZNF311	zinc finger protein 311	2.3255	0.0171095
8178275	ZNF311	zinc finger protein 311	2.32458	0.016784
8138647	C7orf31	chromosome 7 open reading frame 31	2.32436	0.0181378
8094625	KLHL5	kelch-like 5 (Drosophila)	-2.32281	0.0260636
8101952	DDIT4L	DNA-damage-inducible transcript 4-like	-2.3223	0.0457865
7978066	AP1G2	adaptor-related protein complex 1, gamma 2 subunit	2.32177	0.00755118
7979473	DHRS7	dehydrogenase/reductase (SDR family) member 7	-2.32141	0.00830899
8010426	RNF213	ring finger protein 213	-2.321	0.0305549
8150881	PLAG1	pleiomorphic adenoma gene 1	2.32009	0.0035682
8066393	JPH2	junctophilin 2	2.31798	0.031575
7901087	HPDL	4-hydroxyphenylpyruvate dioxygenase-like	2.31755	0.0183692
7918323	SORT1	sortilin 1	2.31744	0.00493755
7921088	NES	nestin	2.3174	0.0310501
8110569	SQSTM1	sequestosome 1	-2.3174	0.00907178
7904429	HSD3BP4	hydroxy-delta-5-steroid dehydrogenase, 3 beta, pseudogene 4	2.31624	0.0256504
8092095	TNIK	TRAF2 and NCK interacting kinase	-2.31562	0.0315272
8019802	RNU2-1|RNU2-2|WDR74	RNA, U2 small nuclear 1 | RNA, U2 small nuclear 2 | WD repeat domain 74	2.31555	0.0123598
8077458	EDEM1	ER degradation enhancer, mannosidase alpha-like 1	-2.31519	0.0165413
8116591	FOXC1	forkhead box C1	-2.31462	0.00792548
8074780	YPEL1|PPIL2	yippee-like 1 (Drosophila) | peptidylprolyl isomerase (cyclophilin)-like 2	2.31278	0.0379064
7933105	ZNF25	zinc finger protein 25	-2.31227	0.0286695
7902104	PDE4B	phosphodiesterase 4B, cAMP-specific	-2.30966	0.0099285
8117537	HIST1H4I	histone cluster 1, H4i	2.30956	0.021646
8131069	GPER	G protein-coupled estrogen receptor 1	-2.30574	0.013571
7906469	DUSP23	dual specificity phosphatase 23	-2.30466	0.0183687
8035905	ANKRD27	ankyrin repeat domain 27 (VPS9 domain)	2.30387	0.00771988
8157945	ZBTB34	zinc finger and BTB domain containing 34	2.30366	0.0215421
8167013	PHF16	PHD finger protein 16	2.30231	0.0286599
8119515	GUCA1A	guanylate cyclase activator 1A (retina)	2.30223	0.0265079
7949503	EFEMP2	EGF-containing fibulin-like extracellular matrix protein 2	-2.30116	0.0229324
8019709	RNU2-1|RNU2-2|WDR74	RNA, U2 small nuclear 1 | RNA, U2 small nuclear 2 | WD repeat domain 74	2.30007	0.00998843
8117321	TRIM38	tripartite motif-containing 38	-2.29866	0.0215908
7917052	SLC44A5	solute carrier family 44, member 5	2.29828	0.0401024
8174338	MORC4	MORC family CW-type zinc finger 4	-2.29656	0.0102888
7948906	SNORD27|SNHG1	small nucleolar RNA, C/D box 27 | small nucleolar RNA host gene 1 (non-protein coding)	2.29643	0.0255887
7991047	LOC100131860		2.29642	0.0239994
7918275	WDR47	WD repeat domain 47	-2.29531	0.010482
8165438	DPP7	dipeptidyl-peptidase 7	-2.29516	0.00830899
8052438	LOC339803		-2.29489	0.0332063
8067844	POTED|POTEC|POTEB|LOC100288966	POTE ankyrin domain family, member D | POTE ankyrin domain family, member C | POTE ankyrin domain family, member B | POTE ankyrin domain family member D-like	2.29228	0.0217913
8048411	TTLL4	tubulin tyrosine ligase-like family, member 4	2.29193	0.00426601
8039687	ZNF552	zinc finger protein 552	2.29138	0.0205514
8179683	NRM	nurim (nuclear envelope membrane protein)	2.29056	0.043008
8117547	PRSS16	protease, serine, 16 (thymus)	2.29041	0.00447086
8178399	NRM	nurim (nuclear envelope membrane protein)	2.29028	0.042986
8142765	LRRC4	leucine rich repeat containing 4	-2.28977	0.0164931
7912056	PLEKHG5|TNFRSF25	pleckstrin homology domain containing, family G (with RhoGef domain) member 5 | tumor necrosis factor receptor superfamily, member 25	-2.28685	0.0124521
7960730	LPCAT3	lysophosphatidylcholine acyltransferase 3	2.28595	0.014668
8109254	TCOF1	Treacher Collins-Franceschetti syndrome 1	2.2824	0.0273096
8107119	FAM174A	family with sequence similarity 174, member A	-2.28226	0.00766217
8168359	NHSL2	NHS-like 2	2.28211	0.0252799
7958253	C12orf75	chromosome 12 open reading frame 75	-2.28171	0.0393156
8091306	PLSCR4	phospholipid scramblase 4	-2.27961	0.0350238
8081158	ARL6	ADP-ribosylation factor-like 6	-2.27924	0.00414322
8179034	HLA-G	major histocompatibility complex, class I, G	-2.27845	0.0402768
8016789	MBTD1	mbt domain containing 1	2.27843	0.0182101
8133459	CLIP2	CAP-GLY domain containing linker protein 2	-2.27795	0.0245654
8178095	C2|CFB	complement component 2 | complement factor B	-2.2776	0.00426601
8002029	ZDHHC1	zinc finger, DHHC-type containing 1	-2.27749	0.042119
8092230	ZMAT3	zinc finger, matrin-type 3	-2.27632	0.0277604
7908330	C1orf27	chromosome 1 open reading frame 27	-2.27506	0.0164987
8179331	C2|CFB	complement component 2 | complement factor B	-2.27446	0.00426601
8177725	HLA-G	major histocompatibility complex, class I, G	-2.27367	0.0405892
8174076	GLA	galactosidase, alpha	-2.2736	0.0334462
8119898	VEGFA	vascular endothelial growth factor A	-2.27316	0.034967
7922382	ANKRD45	ankyrin repeat domain 45	-2.27298	0.0195039
8029950	EHD2	EH-domain containing 2	-2.27242	0.0442498
7999412	FAM18A	family with sequence similarity 18, member A	2.27206	0.0214556
8158684			-2.26914	0.047158
7944418	C2CD2L|DPAGT1	C2CD2-like | dolichyl-phosphate (UDP-N-acetylglucosamine) N-acetylglucosaminephosphotransferase 1 (GlcNAc-1-P transferase)	-2.26856	0.00630029
8080511	CACNA1D	calcium channel, voltage-dependent, L type, alpha 1D subunit	2.26829	0.0151442
8150537	SLC20A2	solute carrier family 20 (phosphate transporter), member 2	-2.26807	0.0192377
7906863	UAP1	UDP-N-acteylglucosamine pyrophosphorylase 1	-2.26768	0.0146111
7965359	ATP2B1	ATPase, Ca++ transporting, plasma membrane 1	2.26646	0.0254239
8159275	LCN9	lipocalin 9	2.26466	0.0230653
8038305	NTF4	neurotrophin 4	2.26377	0.0364039
7984517	GLCE	glucuronic acid epimerase	-2.26274	0.0342851
7949808	PITPNM1	phosphatidylinositol transfer protein, membrane-associated 1	-2.26181	0.0258493
8138805	CPVL	carboxypeptidase, vitellogenic-like	2.25905	0.0405892
7898115	TMEM51	transmembrane protein 51	2.2588	0.0333579
8029958	GLTSCR2	glioma tumor suppressor candidate region gene 2	2.25811	0.00571628
8171161	ARSE	arylsulfatase E (chondrodysplasia punctata 1)	-2.25791	0.0242192
8076176	CBX6	chromobox homolog 6	-2.25639	0.0212371
8030007	EMP3	epithelial membrane protein 3	-2.25599	0.0239134
8167430	CCDC120	coiled-coil domain containing 120	2.25395	0.00719164
8102848	SETD7	SET domain containing (lysine methyltransferase) 7	-2.25281	0.0218879
7951140	LOC100131541		-2.25104	0.042437
8001818	TK2	thymidine kinase 2, mitochondrial	-2.25089	0.00755118
7986739			-2.2507	0.0155288
8063078	CTSA	cathepsin A	-2.25062	0.00381913
7986601			-2.25061	0.0156316
7948565	CYBASC3	cytochrome b, ascorbate dependent 3	-2.24902	0.0186381
7914003	C1orf172	chromosome 1 open reading frame 172	2.24771	0.00381913
7905428	TUFT1	tuftelin 1	2.24582	0.00938835
8135378	PRKAR2B	protein kinase, cAMP-dependent, regulatory, type II, beta	-2.24473	0.0302062
8043197	VAMP8	vesicle-associated membrane protein 8 (endobrevin)	2.24319	0.0152688
8056545	STK39	serine threonine kinase 39	-2.24309	0.0236696
8142120	NAMPT	nicotinamide phosphoribosyltransferase	-2.2425	0.0274874
8160546	LINGO2	leucine rich repeat and Ig domain containing 2	2.24101	0.0378664
7967028	RNU4-2	RNA, U4 small nuclear 2	2.24031	0.0418778
8088680	C3orf64	chromosome 3 open reading frame 64	-2.24022	0.0114566
8086880	CDC25A	cell division cycle 25 homolog A (S. pombe)	2.23905	0.0480694
8152355	SYBU	syntabulin (syntaxin-interacting)	2.23858	0.0156577
8100318	SGCB	sarcoglycan, beta (43kDa dystrophin-associated glycoprotein)	-2.23849	0.00737171
8172268	MIR222	microRNA 222	-2.23848	0.0183303
8130817	C6orf124	chromosome 6 open reading frame 124	2.23821	0.026183
8123658	SLC22A23	solute carrier family 22, member 23	-2.23781	0.0212371
7937443	EPS8L2	EPS8-like 2	2.23704	0.0115741
7975459	SIPA1L1	signal-induced proliferation-associated 1 like 1	-2.23634	0.00609523
8098441	ODZ3	odz, odd Oz/ten-m homolog 3 (Drosophila)	2.23318	0.0239466
8136811	EPHB6	EPH receptor B6	2.23318	0.00426601
8016094	GJC1	gap junction protein, gamma 1, 45kDa	2.2329	0.0364331
8116831	TFAP2A|LOC100130275	transcription factor AP-2 alpha (activating enhancer binding protein 2 alpha) | hypothetical LOC100130275	2.23275	0.0170572
7940582	BEST1	bestrophin 1	-2.23089	0.0376679
8082165	KALRN	kalirin, RhoGEF kinase	2.22959	0.0222793
7969060	FNDC3A	fibronectin type III domain containing 3A	-2.22944	0.00626782
7960438	ANO2	anoctamin 2	2.22907	0.0318825
7973067	PNP	purine nucleoside phosphorylase	-2.22905	0.0183969
8074577	PI4KAP2|PI4KAP1	phosphatidylinositol 4-kinase, catalytic, alpha pseudogene 2 | phosphatidylinositol 4-kinase, catalytic, alpha pseudogene 1	2.22822	0.0181852
7985066	C15orf27	chromosome 15 open reading frame 27	2.22721	0.00842271
8104079	FAT1	FAT tumor suppressor homolog 1 (Drosophila)	-2.22687	0.0105752
8009666	RAB37		2.22646	0.020445
8088958	GBE1	glucan (1,4-alpha-), branching enzyme 1	-2.22548	0.0437852
8172266	MIR221	microRNA 221	-2.22398	0.0281417
8094032	SH3TC1	SH3 domain and tetratricopeptide repeats 1	-2.22371	0.0098889
8067029	KCNG1	potassium voltage-gated channel, subfamily G, member 1	2.2234	0.024004
8036232	C19orf46	chromosome 19 open reading frame 46	2.22323	0.0137221
8174389	COL4A6	collagen, type IV, alpha 6	-2.22252	0.0198301
8169603	LONRF3	LON peptidase N-terminal domain and ring finger 3	-2.22195	0.0124521
7988970	KIAA1370		-2.22168	0.023051
8151756	TMEM55A	transmembrane protein 55A	-2.22141	0.043458
8135480	DNAJB9	DnaJ (Hsp40) homolog, subfamily B, member 9	-2.21786	0.0287062
7899023	LDLRAP1	low density lipoprotein receptor adaptor protein 1	-2.21764	0.0117782
8049317	DGKD	diacylglycerol kinase, delta 130kDa	2.2173	0.0170254
8158009	SLC2A8	solute carrier family 2 (facilitated glucose transporter), member 8	2.21729	0.0211731
7937518	TSPAN4	tetraspanin 4	-2.21654	0.00381913
8175393	ARHGEF6	Rac/Cdc42 guanine nucleotide exchange factor (GEF) 6	-2.21439	0.0176401
8118324	C2|CFB	complement component 2 | complement factor B	-2.21106	0.00737171
8095362	MT2A	metallothionein 2A	-2.21092	0.0453228
8172493	KCND1	potassium voltage-gated channel, Shal-related subfamily, member 1	-2.20997	0.00918797
8072461	LIMK2	LIM domain kinase 2	2.20986	0.00778862
8160981	KIAA1539		-2.20907	0.00388648
7930380	ADD3	adducin 3 (gamma)	-2.20762	0.0195238
8068254	IL10RB|IFNAR2	interleukin 10 receptor, beta | interferon (alpha, beta and omega) receptor 2	-2.20638	0.00984225
7959893	GPR133	G protein-coupled receptor 133	-2.20371	0.030656
8085788	NKIRAS1	NFKB inhibitor interacting Ras-like 1	-2.20308	0.0151442
8000244	USP31	ubiquitin specific peptidase 31	-2.20218	0.0186518
7930148	SFXN2	sideroflexin 2	2.20218	0.0339951
8166999	CHST7	carbohydrate (N-acetylglucosamine 6-O) sulfotransferase 7	-2.20217	0.00519993
7991138	NMB	neuromedin B	-2.20186	0.00995874
8003607	C17orf97	chromosome 17 open reading frame 97	-2.20158	0.0481027
7946292	CYB5R2	cytochrome b5 reductase 2	2.20157	0.0428961
8058221	TRAK2	trafficking protein, kinesin binding 2	-2.20099	0.0102701
8073705	PRR5|PRR5-ARHGAP8	proline rich 5 (renal) | PRR5-ARHGAP8 readthrough | Rho GTPase activating protein 8	2.20054	0.00830899
8079746	TCTA	T-cell leukemia translocation altered gene	-2.19945	0.0226335
7949532	FOSL1	FOS-like antigen 1	-2.1981	0.0269748
7997746	JPH3	junctophilin 3	2.19775	0.0110727
7920575	PBXIP1	pre-B-cell leukemia homeobox interacting protein 1	-2.19772	0.0173791
8027241	ZNF253	zinc finger protein 253	2.19725	0.0201618
8129193	C6orf204	chromosome 6 open reading frame 204	2.19579	0.0303436
8095870	CCNG2	cyclin G2	2.19527	0.0102888
8031398	NLRP2	NLR family, pyrin domain containing 2	-2.19495	0.00957372
8030630	NR1H2	nuclear receptor subfamily 1, group H, member 2	-2.19433	0.0106767
8138277	VWDE	von Willebrand factor D and EGF domains	2.19421	0.0273096
8100347	SCFD2	sec1 family domain containing 2	-2.19256	0.0102701
7993296	SHISA9	shisa homolog 9 (Xenopus laevis)	2.19236	0.0239134
8038890	HAS1	hyaluronan synthase 1	-2.19151	0.0210758
8156571	MIR27B|C9orf3	microRNA 27b | chromosome 9 open reading frame 3	-2.19129	0.0111667
8035868			2.19074	0.0356777
8155048	RUSC2	RUN and SH3 domain containing 2	-2.18989	0.012775
7977507	RPPH1	ribonuclease P RNA component H1	-2.18955	0.0128076
7948896	SNORD22|SNHG1	small nucleolar RNA, C/D box 22 | small nucleolar RNA host gene 1 (non-protein coding)	2.18943	0.0334418
7949956	MTL5	metallothionein-like 5, testis-specific (tesmin)	2.18936	0.0234228
8143937	NUB1	negative regulator of ubiquitin-like proteins 1	2.18873	0.00892598
7927915	STOX1	storkhead box 1	2.18844	0.0351306
7937341	B4GALNT4	beta-1,4-N-acetyl-galactosaminyl transferase 4	2.18778	0.036784
7901048	SNORD46	small nucleolar RNA, C/D box 46	2.18518	0.0156721
8095021	SPATA18	spermatogenesis associated 18 homolog (rat)	2.18455	0.0250884
8091637	SLC33A1	solute carrier family 33 (acetyl-CoA transporter), member 1	-2.18333	0.0189672
8062377	SRC	v-src sarcoma (Schmidt-Ruppin A-2) viral oncogene homolog (avian)	2.18083	0.0168153
8121257	PRDM1	PR domain containing 1, with ZNF domain	2.1807	0.0136244
8083221	PBX2	pre-B-cell leukemia homeobox 2	2.17985	0.0077011
8020179	CHMP1B	chromatin modifying protein 1B	-2.17944	0.0176954
8162998			2.17672	0.00792748
8135915	C7orf68	chromosome 7 open reading frame 68	2.17597	0.0266904
8085914	SLC4A7	solute carrier family 4, sodium bicarbonate cotransporter, member 7	-2.17556	0.0207209
8126121	BTBD9	BTB (POZ) domain containing 9	-2.17539	0.0285573
7965681	IKBIP	IKBKB interacting protein	-2.17493	0.0429349
8001800	CDH11	cadherin 11, type 2, OB-cadherin (osteoblast)	-2.17474	0.0221983
8155525	LOC100132167		-2.17462	0.00704881
8161368	LOC100132167		-2.17408	0.00737171
8111153	MYO10	myosin X	-2.17395	0.0174714
7928489			-2.17227	0.0443853
8145175	PDLIM2	PDZ and LIM domain 2 (mystique)	2.17105	0.0183417
7947425	CD59		-2.17021	0.0047404
8129562	CTGF	connective tissue growth factor	-2.16865	0.0371724
7902789	HS2ST1	heparan sulfate 2-O-sulfotransferase 1	-2.16748	0.00928476
8083429	MBNL1	muscleblind-like (Drosophila)	-2.16728	0.0299254
7994769	CORO1A	coronin, actin binding protein, 1A	-2.16727	0.0359086
8113050	CETN3	centrin, EF-hand protein, 3	2.16693	0.0084594
8092552	IGF2BP2	insulin-like growth factor 2 mRNA binding protein 2	2.16658	0.0102888
8142345	DOCK4	dedicator of cytokinesis 4	-2.1664	0.042635
7963986	RAB13		-2.16622	0.00790047
8147112	CA13	carbonic anhydrase XIII	-2.16554	0.00766217
8073585	SERHL|SERHL2	serine hydrolase-like | serine hydrolase-like 2	2.16489	0.0145187
7908758	SHISA4	shisa homolog 4 (Xenopus laevis)	-2.16392	0.0208218
8074498	TXNRD2	thioredoxin reductase 2	-2.16367	0.0228835
8178211	PSMB9	proteasome (prosome, macropain) subunit, beta type, 9 (large multifunctional peptidase 2)	-2.16258	0.0148599
7929919	SFXN3	sideroflexin 3	-2.16226	0.0212767
8164013	STRBP	spermatid perinuclear RNA binding protein	2.16088	0.0347009
8076533	PACSIN2	protein kinase C and casein kinase substrate in neurons 2	2.1601	0.0312713
8027279	ZNF430	zinc finger protein 430	2.15989	0.027957
7920271	S100A4	S100 calcium binding protein A4	-2.15729	0.0350279
7967117	OASL	2'-5'-oligoadenylate synthetase-like	-2.1559	0.0150914
7954245	PLEKHA5	pleckstrin homology domain containing, family A member 5	2.15429	0.0328223
8097679	LSM6		2.1542	0.0137352
7945262	JAM3	junctional adhesion molecule 3	-2.15375	0.0355333
7910190	ZNF678	zinc finger protein 678	2.15344	0.0138989
8144880	SH2D4A	SH2 domain containing 4A	2.1529	0.0325604
8074748	PI4KAP2|PI4KAP1	phosphatidylinositol 4-kinase, catalytic, alpha pseudogene 2 | phosphatidylinositol 4-kinase, catalytic, alpha pseudogene 1	2.15144	0.0189672
7907396	C1orf105	chromosome 1 open reading frame 105	2.15083	0.0297705
8075493	PATZ1	POZ (BTB) and AT hook containing zinc finger 1	2.15036	0.00737171
7965964	SLC41A2	solute carrier family 41, member 2	-2.15036	0.0148085
8041820	SOCS5	suppressor of cytokine signaling 5	-2.14988	0.0127911
8118571	PSMB9	proteasome (prosome, macropain) subunit, beta type, 9 (large multifunctional peptidase 2)	-2.14776	0.0158154
7995829	MT1H	metallothionein 1H	-2.14695	0.0477349
8179495	PSMB9	proteasome (prosome, macropain) subunit, beta type, 9 (large multifunctional peptidase 2)	-2.14592	0.0159103
7902861	LRRC8B	leucine rich repeat containing 8 family, member B	2.14458	0.00918797
8058273	MPP4	membrane protein, palmitoylated 4 (MAGUK p55 subfamily member 4)	-2.14396	0.00737171
7991386	CIB1|C15orf58	calcium and integrin binding 1 (calmyrin) | chromosome 15 open reading frame 58	-2.14369	0.0171095
8175647	CD99L2	CD99 molecule-like 2	-2.143	0.0392745
8115562	RNF145	ring finger protein 145	-2.1423	0.0129352
8128620	BEND3	BEN domain containing 3	2.14221	0.0114377
7924508	SUSD4	sushi domain containing 4	2.14199	0.0256755
8125360	PBX2	pre-B-cell leukemia homeobox 2	2.14094	0.00706367
8106393	F2R	coagulation factor II (thrombin) receptor	-2.1395	0.0290159
8041561	MORN2	MORN repeat containing 2	-2.1378	0.0463033
8137404	CHPF2|MIR671	chondroitin polymerizing factor 2 | microRNA 671	-2.13777	0.00766217
7998784	ABCA3	ATP-binding cassette, sub-family A (ABC1), member 3	-2.13716	0.0424911
7923974	MIR29C	microRNA 29c	-2.13693	0.011507
8138824	SCRN1	secernin 1	2.13601	0.0129352
8135902	C7orf54	chromosome 7 open reading frame 54	-2.13529	0.0231144
8080762	ABHD6	abhydrolase domain containing 6	-2.13426	0.0129352
7903032	MTF2	metal response element binding transcription factor 2	2.13421	0.010221
8044462	TTL	tubulin tyrosine ligase	-2.1323	0.0150956
8056047	WDSUB1	WD repeat, sterile alpha motif and U-box domain containing 1	2.13057	0.0325473
8016847	TRIM25	tripartite motif-containing 25	-2.13021	0.00933949
8067903	USP25	ubiquitin specific peptidase 25	2.13014	0.0101465
8049246	INPP5D	inositol polyphosphate-5-phosphatase, 145kDa	2.12876	0.0201845
8162236	SEMA4D	sema domain, immunoglobulin domain (Ig), transmembrane domain (TM) and short cytoplasmic domain, (semaphorin) 4D	2.12754	0.0220237
7974725	JKAMP	JNK1/MAPK8-associated membrane protein	-2.12625	0.00539696
7951108			-2.12538	0.0143277
7918902	CD58		-2.1237	0.0478131
8040113	ASAP2	ArfGAP with SH3 domain, ankyrin repeat and PH domain 2	2.12317	0.0172454
8157105	ZNF462	zinc finger protein 462	2.12192	0.0103831
7981273	CCDC85C	coiled-coil domain containing 85C	2.12172	0.00806658
8128939	TRAF3IP2	TRAF3 interacting protein 2	-2.12165	0.0202405
7904761	ITGA10	integrin, alpha 10	-2.12136	0.0250884
8129861	IFNGR1	interferon gamma receptor 1	-2.12133	0.010189
7962250	CPNE8	copine VIII	-2.12054	0.0340972
7903719	AMPD2	adenosine monophosphate deaminase 2	-2.11919	0.00984225
7920600	SHC1	SHC (Src homology 2 domain containing) transforming protein 1	-2.11805	0.0128076
8171684	SH3KBP1	SH3-domain kinase binding protein 1	2.11805	0.0201492
8047161	OBFC2A	oligonucleotide/oligosaccharide-binding fold containing 2A	2.11769	0.0306701
7977018	TRAF3	TNF receptor-associated factor 3	-2.11646	0.00776745
8162276	NFIL3	nuclear factor, interleukin 3 regulated	2.11623	0.0079988
8108475	C5orf53	chromosome 5 open reading frame 53	-2.11213	0.0105752
7948898	SNORD31|SNHG1	small nucleolar RNA, C/D box 31 | small nucleolar RNA host gene 1 (non-protein coding)	2.11168	0.0306436
8040211	KLF11	Kruppel-like factor 11	2.11166	0.0441938
8037563	PPP1R13L	protein phosphatase 1, regulatory (inhibitor) subunit 13 like	2.11094	0.00215391
8022856	NOL4	nucleolar protein 4	2.11093	0.0217388
7966148			-2.10861	0.00766247
8049532	LRRFIP1	leucine rich repeat (in FLII) interacting protein 1	-2.10715	0.0395591
7949124	PYGM	phosphorylase, glycogen, muscle	2.10684	0.0114958
8135601	MET	met proto-oncogene (hepatocyte growth factor receptor)	-2.10643	0.010482
7930413	DUSP5	dual specificity phosphatase 5	-2.10502	0.0312946
7995813	MT1DP	metallothionein 1D (pseudogene)	-2.10499	0.0461133
8002667	PMFBP1	polyamine modulated factor 1 binding protein 1	2.10319	0.0126163
7908639	C1orf106	chromosome 1 open reading frame 106	2.10273	0.00704881
8092849	ATP13A3	ATPase type 13A3	-2.10272	0.0217913
8039607	PEG3|ZIM2	paternally expressed 3 | zinc finger, imprinted 2	-2.1026	0.00975582
8155516	LOC100132167		-2.10129	0.00738601
8025402	ANGPTL4	angiopoietin-like 4	2.10027	0.0468567
8149399	LONRF1	LON peptidase N-terminal domain and ring finger 1	2.10014	0.043458
8073816	LOC400931		-2.09908	0.0172838
7949954			-2.09886	0.0331302
7920422	RAB13		-2.09855	0.0113055
8171493	CTPS2	CTP synthase II	2.09653	0.0114566
8016832	MMD	monocyte to macrophage differentiation-associated	2.09629	0.02831
7972369	UGGT2	UDP-glucose glycoprotein glucosyltransferase 2	-2.09605	0.0189136
7917942	FLJ35409		-2.09536	0.0270392
7986323	GLTSCR2	glioma tumor suppressor candidate region gene 2	2.09479	0.00776745
8174313	MORC4	MORC family CW-type zinc finger 4	-2.09463	0.0267893
8124540	HIST1H2AM	histone cluster 1, H2am	2.09266	0.0466981
8001932	B3GNT9|C16orf70	UDP-GlcNAc:betaGal beta-1,3-N-acetylglucosaminyltransferase 9 | chromosome 16 open reading frame 70	-2.09215	0.030932
8031825	ZNF552|ZNF814|ZNF587	zinc finger protein 552 | zinc finger protein 814 | zinc finger protein 587	2.09143	0.0208376
8039593	ZNF667	zinc finger protein 667	-2.09126	0.0231144
8148553	LY6K	lymphocyte antigen 6 complex, locus K	-2.09102	0.0165085
8178977	TAPBP	TAP binding protein (tapasin)	-2.0903	0.0101491
8013035	ZNF624	zinc finger protein 624	2.08824	0.0340225
7996908	SNTB2	syntrophin, beta 2 (dystrophin-associated protein A1, 59kDa, basic component 2)	-2.08779	0.00609523
8121405	FLJ37396		2.08692	0.0209929
8011093	SLC43A2	solute carrier family 43, member 2	2.08562	0.0357139
8151559	SLC10A5	solute carrier family 10 (sodium/bile acid cotransporter family), member 5	-2.08477	0.0369615
7925062	SIPA1L2	signal-induced proliferation-associated 1 like 2	-2.08473	0.03257
7947599	CHST1	carbohydrate (keratan sulfate Gal-6) sulfotransferase 1	-2.08464	0.011757
8089082	DCBLD2	discoidin, CUB and LCCL domain containing 2	-2.08434	0.0250554
7949592	RIN1	Ras and Rab interactor 1	-2.08327	0.0135171
8127767	ELOVL4	elongation of very long chain fatty acids (FEN1/Elo2, SUR4/Elo3, yeast)-like 4	-2.0813	0.0475739
8085033	LMLN	leishmanolysin-like (metallopeptidase M8 family)	-2.0807	0.0114566
8150225	RAB11FIP1	RAB11 family interacting protein 1 (class I)	2.07872	0.0115584
8106098	MAP1B	microtubule-associated protein 1B	-2.0778	0.0201492
8060988	BTBD3	BTB (POZ) domain containing 3	2.07779	0.0200639
7973084	ANG|RNASE4	angiogenin, ribonuclease, RNase A family, 5 | ribonuclease, RNase A family, 4	-2.07753	0.00797374
8021484	CDH20	cadherin 20, type 2	2.07692	0.0481027
8175593	IDS	iduronate 2-sulfatase	-2.07611	0.00969888
7930208	INA	internexin neuronal intermediate filament protein, alpha	2.07597	0.0331372
7977854	JUB	jub, ajuba homolog (Xenopus laevis)	2.07555	0.0413201
8038967	ZNF83	zinc finger protein 83	2.07521	0.0362634
7992967	VASN	vasorin	-2.07221	0.0245342
8157804	OLFML2A	olfactomedin-like 2A	2.07211	0.0157134
8176193	F8	coagulation factor VIII, procoagulant component	-2.07117	0.00766247
8154512	ADAMTSL1	ADAMTS-like 1	-2.07112	0.0411515
8030997	ZNF813	zinc finger protein 813	2.07048	0.027686
8170576	CSAG1	chondrosarcoma associated gene 1	2.06886	0.0238679
7954604	KLHDC5	kelch domain containing 5	-2.06833	0.0472
7945781	PHLDA2	pleckstrin homology-like domain, family A, member 2	-2.06751	0.0214383
7939524	EXT2	exostosin 2	-2.06745	0.0060476
8107814	ISOC1	isochorismatase domain containing 1	2.06686	0.0064138
7944955	PKNOX2	PBX/knotted 1 homeobox 2	-2.06683	0.0251645
7918026	EXTL2	exostoses (multiple)-like 2	-2.06662	0.0142522
7997139	CALB2	calbindin 2	2.0659	0.0238133
7904702	NOTCH2NL|NBPF14	notch 2 N-terminal like | neuroblastoma breakpoint family, member 14	-2.06559	0.0409343
7932498	C10orf140|LOC219688	chromosome 10 open reading frame 140 | hypothetical protein LOC219688	2.06548	0.027297
7979698	ATP6V1D	ATPase, H+ transporting, lysosomal 34kDa, V1 subunit D	-2.06539	0.0171514
8034326			2.06414	0.01175
8072360	TCN2	transcobalamin II	-2.06391	0.0188997
8014755	SNORA21	small nucleolar RNA, H/ACA box 21	2.06376	0.0168363
8002470	HYDIN|HYDIN2	hydrocephalus inducing homolog (mouse) | hydrocephalus inducing homolog 2 (mouse)	-2.06346	0.0330852
7975787	JDP2	Jun dimerization protein 2	2.06282	0.0139094
7900488	MIR30E	microRNA 30e	2.06266	0.0202787
7929550	CCNJ	cyclin J	2.0626	0.0136244
8113097	C5orf36	chromosome 5 open reading frame 36	-2.06233	0.0388286
8140955	CDK6	cyclin-dependent kinase 6	2.06224	0.0454122
8083310	RNF13	ring finger protein 13	-2.06172	0.0294623
7922523			-2.05933	0.00815646
7914904	STK40	serine/threonine kinase 40	2.05845	0.0147528
8092073	EIF5A2	eukaryotic translation initiation factor 5A2	-2.05842	0.0261693
7985620	ALPK3	alpha-kinase 3	2.05757	0.0467863
8161451	LOC554249|MGC21881	hypothetical LOC554249 | hypothetical locus MGC21881	-2.0574	0.00984225
8155393	LOC554249|MGC21881	hypothetical LOC554249 | hypothetical locus MGC21881	-2.05708	0.00982739
7979904	ADAM21|ADAM21P1	ADAM metallopeptidase domain 21 | ADAM metallopeptidase domain 21 pseudogene 1	-2.05708	0.0383854
8127145	ELOVL5	ELOVL family member 5, elongation of long chain fatty acids (FEN1/Elo2, SUR4/Elo3-like, yeast)	-2.05565	0.00706367
7920258	S100A6	S100 calcium binding protein A6	-2.05409	0.0217848
7933310			2.05297	0.0408041
8160912	C9orf131	chromosome 9 open reading frame 131	-2.05272	0.00381913
8180166	TAPBP	TAP binding protein (tapasin)	-2.05102	0.00962366
8152053	ANKRD46	ankyrin repeat domain 46	2.05077	0.00766247
8163672	PAPPA|PAPPAS	pregnancy-associated plasma protein A, pappalysin 1 | PAPPA antisense RNA (non-protein coding)	-2.04991	0.0321488
8130211	SYNE1	spectrin repeat containing, nuclear envelope 1	-2.0497	0.0153649
8004905	USP43	ubiquitin specific peptidase 43	2.04821	0.0084594
7916493	PPAP2B	phosphatidic acid phosphatase type 2B	-2.04791	0.00823664
8029437	PVR	poliovirus receptor	-2.04778	0.0302139
8102787			2.04773	0.0221085
8161353	LOC554249|MGC21881	hypothetical LOC554249 | hypothetical locus MGC21881	-2.04655	0.0129352
8068200	C21orf119	chromosome 21 open reading frame 119	-2.04625	0.0125657
8066279	ZHX3	zinc fingers and homeoboxes 3	-2.04534	0.020773
8027272	ZNF85	zinc finger protein 85	2.04508	0.0128076
7966706	MED13L	mediator complex subunit 13-like	2.0431	0.00975065
8026991	PGPEP1|FKBP8	pyroglutamyl-peptidase I | FK506 binding protein 8, 38kDa	-2.04238	0.0126609
7911349			2.04212	0.036861
8175256	MGC16121		2.04075	0.0470068
8022420	ZNF519	zinc finger protein 519	2.03945	0.0481988
8116494	ZFP62	zinc finger protein 62 homolog (mouse)	2.03933	0.0128076
8171034	SPRY3	sprouty homolog 3 (Drosophila)	-2.03926	0.0164987
8155550	LOC554249|MGC21881	hypothetical LOC554249 | hypothetical locus MGC21881	-2.03876	0.0084594
8176955	SPRY3	sprouty homolog 3 (Drosophila)	-2.03843	0.016509
7948588	SYT7	synaptotagmin VII	2.03747	0.00635339
7965686	ANKS1B	ankyrin repeat and sterile alpha motif domain containing 1B	2.0372	0.03372
7913776	IL28RA	interleukin 28 receptor, alpha (interferon, lambda receptor)	2.03663	0.00939436
8044391	MERTK	c-mer proto-oncogene tyrosine kinase	2.03623	0.0286694
8128669	OSTM1	osteopetrosis associated transmembrane protein 1	-2.03593	0.0228835
8129901	REPS1	RALBP1 associated Eps domain containing 1	2.03575	0.00487877
8004416	CHRNB1|FGF11	cholinergic receptor, nicotinic, beta 1 (muscle) | fibroblast growth factor 11	2.0356	0.013978
8116998	JARID2	jumonji, AT rich interactive domain 2	2.03534	0.0360668
8174692	2012-09-06	septin 6	2.03506	0.0234629
8164521	SH3GLB2	SH3-domain GRB2-like endophilin B2	2.0347	0.0353085
7918634	PHTF1	putative homeodomain transcription factor 1	-2.03416	0.00350917
7997733	FOXC2	forkhead box C2 (MFH-1, mesenchyme forkhead 1)	-2.03364	0.0136599
7969955	LOC121952		-2.02988	0.0182172
7974425	SAMD4A	sterile alpha motif domain containing 4A	2.02933	0.040253
8015607	STAT3	signal transducer and activator of transcription 3 (acute-phase response factor)	-2.02862	0.0126505
8099593	KCNIP4	Kv channel interacting protein 4	2.02638	0.0161832
8093145	C3orf34	chromosome 3 open reading frame 34	-2.02614	0.0122951
7943231	ANKRD49	ankyrin repeat domain 49	2.02599	0.00585103
7914665			-2.02596	0.0194924
8013399	ULK2	unc-51-like kinase 2 (C. elegans)	2.02533	0.028664
7968892	SERP2	stress-associated endoplasmic reticulum protein family member 2	-2.02468	0.0226912
8099388	HS3ST1	heparan sulfate (glucosamine) 3-O-sulfotransferase 1	-2.02079	0.0307533
8008064	PNPO	pyridoxamine 5'-phosphate oxidase	-2.01998	0.010482
8031047	MYADM	myeloid-associated differentiation marker	2.01955	0.0144764
7926319	SUV39H2	suppressor of variegation 3-9 homolog 2 (Drosophila)	2.01913	0.0478131
7922309	VAMP4	vesicle-associated membrane protein 4	-2.01911	0.0159103
7965671			-2.01587	0.0147606
7972601	NALCN	sodium leak channel, non-selective	-2.01516	0.0391494
7921144	SH2D2A	SH2 domain containing 2A	-2.01481	0.0297705
8109283	NDST1	N-deacetylase/N-sulfotransferase (heparan glucosaminyl) 1	2.01479	0.0171095
8101158	SCARB2	scavenger receptor class B, member 2	-2.0146	0.016839
8139165	VPS41	vacuolar protein sorting 41 homolog (S. cerevisiae)	-2.01441	0.0103142
8166278	SCML1	sex comb on midleg-like 1 (Drosophila)	-2.01402	0.0307826
8147721	FLJ45248		-2.0137	0.0204707
7950425	CHRDL2	chordin-like 2	-2.01337	0.0398199
7928671	C10orf57	chromosome 10 open reading frame 57	2.01315	0.00815646
7917037	CRYZ	crystallin, zeta (quinone reductase)	-2.01268	0.0420281
7914212	SNORA61|SNHG12	small nucleolar RNA, H/ACA box 61 | small nucleolar RNA host gene 12 (non-protein coding)	2.01073	0.0113716
8008113	CALCOCO2	calcium binding and coiled-coil domain 2	-2.00989	0.0195584
8058627	ERBB4	v-erb-a erythroblastic leukemia viral oncogene homolog 4 (avian)	2.00946	0.0225291
8122658			-2.00907	0.0391773
8157246	KIAA1958		2.00843	0.0457078
7982006	SNORD116-29	small nucleolar RNA, C/D box 116-29	2.00789	0.0155574
8157731	CRB2|DENND1A	crumbs homolog 2 (Drosophila) | DENN/MADD domain containing 1A	2.00739	0.0190155
7978123	PSME2	proteasome (prosome, macropain) activator subunit 2 (PA28 beta)	-2.0064	0.0165277
8080714	FLNB	filamin B, beta	2.00636	0.0242021
7927502	SLC18A3	solute carrier family 18 (vesicular acetylcholine), member 3	2.00626	0.00778862
8069208	COL18A1	collagen, type XVIII, alpha 1	2.00587	0.00698494
7916667			2.00574	0.0238133
7929562	ZNF518A	zinc finger protein 518A	2.00486	0.00755118
8167763	TSPYL2	TSPY-like 2	-2.00388	0.0299585
8162586	SLC35D2	solute carrier family 35, member D2	2.00352	0.0180857
8125713	TAPBP	TAP binding protein (tapasin)	-2.0034	0.00776745
7907611	RASAL2	RAS protein activator like 2	2.00199	0.0222793
