# Supplementary material for: Efficient Generation of Human Embryonic Stem Cell-Derived Corneal Endothelial Cells by Directed Differentiation
Source: PLoS One. 2015 Dec 21;10(12):e0145266. doi: 10.1371/journal.pone.0145266 (PMC4686926; doi:10.1371/journal.pone.0145266)
Supplement: S2 Table — 14 of these genes (20%) differed significantly amongst HCECs and hESC-CECs (Fold change > = 2; p<0.05). (XLSX) [file pone.0145266.s003.xlsx]

## Sheet: Sheet1
Transcripts Cluster Id	p value (Corrected) pHCEC_vs_ESC-CEC	Fold-change pHCEC_vs_ESC-CEC	Gene symbol	Gene name
8072876	0.0285524	5.22647	LGALS1	lectin, galactoside-binding, soluble, 1
8151816	0.00896708	3.80861	GEM	GTP binding protein overexpressed in skeletal muscle
8059186	0.0541968	3.69457	PTPRN	protein tyrosine phosphatase, receptor type, N
7945132	0.0225163	3.4855	FLI1|EWSR1	Friend leukemia virus integration 1 | Ewing sarcoma breakpoint region 1
8087485	0.0280709	3.38642	UBA7	ubiquitin-like modifier activating enzyme 7
8015635	0.00801474	2.63492	PTRF	polymerase I and transcript release factor
8106393	0.0311836	2.07803	F2R	coagulation factor II (thrombin) receptor
8072360	0.0126915	2.07253	TCN2	transcobalamin II; macrocytic anemia
8121601	0.0574214	2.02327	FAM26E	family with sequence similarity 26, member E
7966779	0.265903	1.93141	NOS1	nitric oxide synthase 1 (neuronal)
8029693	0.16362	1.85779	FOSB	FBJ murine osteosarcoma viral oncogene homolog B
8100798	0.544202	1.7718	SULT1B1	sulfotransferase family, cytosolic, 1B, member 1
8128284	0.316422	1.72946	EPHA7	EPH receptor A7
7903414	0.0867947	1.56354	AMY2A|AMY1A|AMY1B|AMY1C|AMY2B	amylase, alpha 2A (pancreatic) | amylase, alpha 1A (salivary) | amylase, alpha 1B (salivary) | amylase, alpha 1C (salivary) | amylase, alpha 2B (pancreatic)
7991602	0.00622909	1.37104	PCSK6	proprotein convertase subtilisin/kexin type 6
8157605	0.485048	1.37084	STOM	stomatin
8137264	0.604625	1.32811	TMEM176A	transmembrane protein 176A
8173600	0.32569	1.31984	NAP1L2	nucleosome assembly protein 1-like 2
8054281	0.0864297	1.27139	LONRF2	LON peptidase N-terminal domain and ring finger 2
8036460	0.225066	1.26625	DPF1	D4, zinc and double PHD fingers family 1
8049670	0.454445	1.25796	GPC1	glypican 1
8142997	0.587837	1.24599	PLXNA4	plexin A4
7922219	0.657817	1.15302	SELL	selectin L
8115397	0.655657	1.12926	C5orf4	chromosome 5 open reading frame 4
8108912	0.75292	1.07901	SH3RF2	SH3 domain containing ring finger 2
8023727	0.876938	1.07399	DSEL	dermatan sulfate epimerase-like
8086330	0.793954	1.06145	CSRNP1	cysteine-serine-rich nuclear protein 1
8167998	0.882504	1.04333	AR	androgen receptor
8172698	0.960309	1.0075	SHROOM4	shroom family member 4
8007348	0.915329	-1.00956	RAMP2	receptor (G protein-coupled) activity modifying protein 2
7969050	0.921126	-1.0331	CYSLTR2	cysteinyl leukotriene receptor 2
8169158	0.437174	-1.05523	CXorf57	chromosome X open reading frame 57
7980636	0.535127	-1.07353	EML5	echinoderm microtubule associated protein like 5
7910416	0.407357	-1.07616	URB2	ribosome biogenesis 2 homolog
8172043	0.741794	-1.11053	SRPX	sushi-repeat-containing protein, X-linked
7919591	0.748063	-1.18913	FAM72D|FAM72A|FAM72B|FAM72C	family with sequence similarity 72, member D | family with sequence similarity 72, member A | family with sequence similarity 72, member B | family with sequence similarity 72, member C
7952268	0.744431	-1.19711	THY1	Thy-1 cell surface antigen
8090630	0.133074	-1.20861	TMCC1	transmembrane and coiled-coil domain family 1
8087447	0.0923223	-1.25341	MST1	macrophage stimulating 1 (hepatocyte growth factor-like)
8078971	0.49278	-1.25639	ENTPD3	ectonucleoside triphosphate diphosphohydrolase 3
8005953	0.0646284	-1.30918	SNORD4A	small nucleolar RNA, C/D box 4A
8138527	0.249019	-1.33037	MGC87042
8106978	0.0266092	-1.39364	RFESD|SPATA9	Rieske (Fe-S) domain containing | spermatogenesis associated 9
8036318	0.0551975	-1.43164	ZNF566	zinc finger protein 566
8028200	0.00601378	-1.47861	ZNF567	zinc finger protein 567
7976012	0.109701	-1.52066	NRXN3	neurexin 3
7906264	0.062821	-1.5269	PEAR1	platelet endothelial aggregation receptor 1
7908204	0.456757	-1.60024	HMCN1	hemicentin 1
7929438	0.234432	-1.64126	HELLS	helicase, lymphoid-specific
8005955	0.0474572	-1.85162	SNORD42A	small nucleolar RNA, C/D box 42A
8121850	0.345311	-1.85218	HEY2	hairy/enhancer-of-split related with YRPW motif 2
8086517	0.276067	-1.86536	CDCP1	CUB domain containing protein 1
7950473	0.131724	-1.92903	ARRB1	arrestin, beta 1
7909568	0.134777	-1.96931	DTL	denticleless homolog (Drosophila)
8007454	0.0202504	-2.01741	RND2	Rho family GTPase 2
7935116	0.140861	-2.04699	RBP4	retinol binding protein 4, plasma
7953844	0.0578992	-2.11095	DDX12|DDX11|LOC642846|LOC100134008	DEAD/H (Asp-Glu-Ala-Asp/His) box polypeptide 12 (CHL1-like helicase homolog, S. cerevisiae) | DEAD/H (Asp-Glu-Ala-Asp/His) box polypeptide 11 (CHL1-like helicase homolog, S. cerevisiae) | DEAD/H (Asp-Glu-Ala-Asp/His) box polypeptide 11-like | similar to DEAD/H (Asp-Glu-Ala-Asp/His) box polypeptide 11 (CHL1-like helicase homolog, S. cerevisiae)
8155540	0.317558	-2.14912	CNTNAP3|CNTNAP3B	contactin associated protein-like 3 | contactin associated protein-like 3B
8021635	0.373	-2.27519	SERPINB2|SERPINB10	serpin peptidase inhibitor, clade B (ovalbumin), member 2 | serpin peptidase inhibitor, clade B (ovalbumin), member 10
8056784	0.0149451	-2.5978	DLX2	distal-less homeobox 2
7990333	0.0887331	-2.75674	CYP11A1	cytochrome P450, family 11, subfamily A, polypeptide 1
8113800	0.0712652	-2.9712	FBN2	fibrillin 2
8013015	0.00504281	-3.04384	CENPV	centromere protein V
8141140	0.0312074	-3.93738	DLX5	distal-less homeobox 5
8112668	0.00549211	-4.2403	GCNT4	glucosaminyl (N-acetyl) transferase 4, core 2 (beta-1,6-N-acetylglucosaminyltransferase)
7927876	0.0057416	-4.29408	TET1	tet oncogene 1
8104663	0.0455122	-4.75215	CDH6	cadherin 6, type 2, K-cadherin (fetal kidney)
